# Supplementary material for: Crystal structure of 2-(4-fluoro-3-methyl­phen­yl)-5-{[(naphthalen-1-yl)­oxy]meth­yl}-1,3,4-oxa­diazole
Source: Acta Crystallogr E Crystallogr Commun. 2015 Mar 11;71(Pt 4):o229–30. doi: 10.1107/S2056989015004144 (PMC4438827; doi:10.1107/S2056989015004144)
Supplement: Supplementary file 2 [file e-71-0o229-Isup2.hkl]

# 
# h,k,l, Fc-squared, Fo-squared, sigma(Fo-squared) and status flag 
# 
data_I
_shelx_title ' au_parttime_5j_0m in P -1' 
_shelx_refln_list_code          4 
_shelx_F_calc_maximum      202.55 
_exptl_crystal_F_000       348.00 
_reflns_d_resolution_high  0.7940 
 
loop_ 
 _symmetry_equiv_pos_as_xyz 
 'x, y, z' 
 '-x, -y, -z' 
 
_cell_length_a     7.4236 
_cell_length_b     7.5062 
_cell_length_c    16.3519 
_cell_angle_alpha  77.092 
_cell_angle_beta   77.494 
_cell_angle_gamma  66.734 
 
_shelx_F_squared_multiplier     1.000 
 
loop_ 
 _refln_index_h 
 _refln_index_k 
 _refln_index_l 
 _refln_F_squared_calc 
 _refln_F_squared_meas 
 _refln_F_squared_sigma 
 _refln_observed_status 
   1   0   0      178.25      185.39      2.37 o 
   2   0   0       48.82       46.26      1.39 o 
   3   0   0      446.44      438.34     10.15 o 
   4   0   0      179.36      199.32      3.28 o 
   5   0   0        2.63        0.75      0.65 o 
   6   0   0       52.70       54.79      3.36 o 
   7   0   0       14.75       16.36      1.85 o 
   8   0   0        0.23       -1.12      1.87 o 
  -8   1   0        1.12        0.37      2.24 o 
  -7   1   0        7.47        7.81      1.70 o 
  -6   1   0        0.02       -0.21      1.17 o 
  -5   1   0        0.22       -0.93      1.68 o 
  -4   1   0       78.19       89.44      1.85 o 
  -3   1   0      132.23      148.63      2.77 o 
  -2   1   0      313.37      284.32     16.68 o 
  -1   1   0      179.31      179.96      7.27 o 
   0   1   0        5.37        4.06      0.17 o 
   1   1   0      150.12      155.23      1.63 o 
   2   1   0        5.81        4.62      0.24 o 
   3   1   0      220.67      225.53      2.89 o 
   4   1   0      834.27      897.77     10.06 o 
   5   1   0      124.46      121.21      2.08 o 
   6   1   0       31.74       40.05      4.15 o 
   7   1   0        2.37        2.62      1.32 o 
   8   1   0        0.12       -0.37      1.87 o 
  -7   2   0        9.13        8.60      2.62 o 
  -6   2   0        4.35        1.87      2.24 o 
  -5   2   0        9.09        8.22      4.49 o 
  -4   2   0        1.22        0.75      0.79 o 
  -3   2   0      123.65      131.51      2.14 o 
  -2   2   0       22.59       18.64      0.78 o 
  -1   2   0      808.49      779.55      8.27 o 
   0   2   0      231.04      227.57      4.64 o 
   1   2   0     1474.84     1426.53     12.05 o 
   2   2   0      169.51      156.01      1.62 o 
   3   2   0      139.58      135.63      2.22 o 
   4   2   0        4.30        3.41      0.45 o 
   5   2   0       18.05       19.10      0.87 o 
   6   2   0      357.26      347.87      4.69 o 
   7   2   0       77.10       74.21      2.77 o 
   8   2   0        4.25        2.99      1.87 o 
   9   2   0        0.29        1.12      1.87 o 
  -6   3   0        0.01       -2.24      2.24 o 
  -5   3   0       20.41       16.82      2.99 o 
  -4   3   0       20.22       19.97      1.52 o 
  -3   3   0      148.54      139.91      2.58 o 
  -2   3   0       48.90       45.17      1.69 o 
  -1   3   0       79.99       69.99      1.35 o 
   0   3   0       51.72       50.03      0.97 o 
   1   3   0       60.11       47.88      0.93 o 
   2   3   0      412.35      383.35      3.94 o 
   3   3   0       17.19       18.25      0.89 o 
   4   3   0      103.38      105.30      2.16 o 
   5   3   0       14.55       13.74      0.99 o 
   6   3   0      243.79      251.12      4.31 o 
   7   3   0       32.08       34.85      1.64 o 
   8   3   0       21.85       26.42      1.97 o 
   9   3   0        2.99        2.99      2.24 o 
  -6   4   0        1.21        1.12      2.62 o 
  -5   4   0        3.99        3.74      2.62 o 
  -4   4   0        6.09        7.72      1.24 o 
  -3   4   0        0.06        0.41      0.70 o 
  -2   4   0       30.58       29.04      1.04 o 
  -1   4   0       31.65       26.34      0.79 o 
   0   4   0      177.92      173.59      2.22 o 
   1   4   0       38.07       31.65      0.87 o 
   2   4   0        1.56        1.83      0.28 o 
   3   4   0      261.77      267.35      3.07 o 
   4   4   0        2.97        2.37      0.65 o 
   5   4   0        0.21       -0.65      0.65 o 
   6   4   0       70.68       68.98      2.08 o 
   7   4   0       86.66       82.67      2.35 o 
   8   4   0        9.71       11.55      1.59 o 
   9   4   0        0.05       -1.32      1.32 o 
  -5   5   0        1.18        4.11      2.62 o 
  -4   5   0        7.17        5.57      1.50 o 
  -3   5   0        0.09       -0.96      0.96 o 
  -2   5   0        0.17       -0.64      0.90 o 
  -1   5   0       25.82       25.74      0.95 o 
   0   5   0       13.50       12.52      0.63 o 
   1   5   0       20.22       18.54      0.76 o 
   2   5   0        0.19       -0.45      0.45 o 
   3   5   0      286.64      282.82      3.34 o 
   4   5   0       31.35       33.83      1.13 o 
   5   5   0       44.89       39.89      1.73 o 
   6   5   0       16.98       15.86      1.29 o 
   7   5   0        1.23        1.44      0.92 o 
   8   5   0        0.16       -0.63      0.99 o 
  -4   6   0        0.01        0.88      1.30 o 
  -3   6   0        2.41        1.64      1.68 o 
  -2   6   0       36.89       34.14      2.07 o 
  -1   6   0        1.19        1.00      0.86 o 
   0   6   0        8.54        7.69      0.72 o 
   1   6   0        0.24       -0.43      0.43 o 
   2   6   0        2.22        1.76      0.63 o 
   3   6   0       62.33       61.50      1.86 o 
   4   6   0       67.61       65.72      1.59 o 
   5   6   0        3.06       -0.25      0.86 o 
   6   6   0        1.32       -0.91      0.92 o 
   7   6   0        1.18        0.21      0.92 o 
   8   6   0        0.00       -0.81      0.99 o 
  -2   7   0        6.55        4.46      2.06 o 
  -1   7   0        0.23       -0.37      1.32 o 
   0   7   0       11.47        9.85      1.21 o 
   1   7   0        3.44        4.51      1.15 o 
   2   7   0        3.26        3.07      0.78 o 
   3   7   0        3.60        3.39      0.92 o 
   4   7   0        0.44        0.14      0.68 o 
   5   7   0       33.24       37.86      1.43 o 
   6   7   0        2.82        2.59      1.14 o 
   7   7   0        3.74        4.11      1.14 o 
   8   7   0        1.39        2.24      2.24 o 
  -1   8   0        0.59       -1.44      1.44 o 
   0   8   0        8.34        8.82      1.59 o 
   1   8   0       36.97       37.14      1.79 o 
   2   8   0       26.74       27.05      2.07 o 
   3   8   0        7.14        7.29      1.29 o 
   4   8   0        4.55        3.55      1.21 o 
   5   8   0       88.07       92.83      4.17 o 
   6   8   0        1.71        4.24      1.29 o 
   7   8   0        0.06       -0.79      1.24 o 
   2   9   0        2.98        1.87      1.70 o 
   3   9   0        0.21       -1.44      1.44 o 
   4   9   0        0.89        0.62      1.70 o 
   5   9   0       30.21       30.27      2.62 o 
  -4  -9   1        8.46       10.50      1.48 o 
  -3  -9   1        2.04       -2.43      2.43 o 
  -2  -9   1        0.76       -0.37      2.24 o 
  -6  -8   1        1.94        2.49      1.70 o 
  -5  -8   1       20.18       26.53      1.78 o 
  -4  -8   1        2.44        0.48      1.04 o 
  -3  -8   1        0.05        0.13      1.04 o 
  -2  -8   1        5.04        3.75      1.68 o 
  -1  -8   1        4.67        2.35      1.14 o 
   0  -8   1       22.72       19.64      1.85 o 
   1  -8   1        1.46       -1.12      1.59 o 
  -7  -7   1        0.06       -1.00      1.08 o 
  -6  -7   1       86.93       86.76      2.73 o 
  -5  -7   1       23.91       30.45      1.40 o 
  -4  -7   1        3.29        1.74      1.08 o 
  -3  -7   1       14.49       13.70      1.21 o 
  -2  -7   1       40.32       39.00      1.39 o 
  -1  -7   1       41.13       43.94      1.73 o 
   0  -7   1        6.65        5.31      0.93 o 
   1  -7   1        7.77        5.88      2.80 o 
   2  -7   1        0.10       -1.44      1.44 o 
  -8  -6   1        2.73        2.15      1.14 o 
  -7  -6   1        0.08       -0.75      0.86 o 
  -6  -6   1      110.76      106.35      2.81 o 
  -5  -6   1        0.26       -0.66      0.81 o 
  -4  -6   1       76.15       76.06      1.78 o 
  -3  -6   1       70.89       69.56      1.67 o 
  -2  -6   1       85.44       82.61      1.82 o 
  -1  -6   1      105.03      102.93      1.78 o 
   0  -6   1        1.20        0.29      0.63 o 
   1  -6   1        9.72        8.99      1.32 o 
   2  -6   1        8.86        9.31      1.52 o 
   3  -6   1        8.01        7.37      1.52 o 
   4  -6   1        9.41       11.62      2.43 o 
  -8  -5   1        1.21        1.00      1.08 o 
  -7  -5   1        4.58        4.98      1.08 o 
  -6  -5   1       15.63       15.40      1.29 o 
  -5  -5   1       30.89       29.29      1.57 o 
  -4  -5   1      127.51      121.56      2.13 o 
  -3  -5   1       40.28       42.14      1.30 o 
  -2  -5   1       11.39       10.02      0.57 o 
  -1  -5   1        0.98        0.72      0.41 o 
   0  -5   1        0.85        0.88      0.38 o 
   1  -5   1       29.73       28.96      1.16 o 
   2  -5   1        3.13        3.45      1.17 o 
   3  -5   1        1.59        0.87      1.17 o 
   4  -5   1        3.21        3.81      1.24 o 
   5  -5   1       13.14       25.79      3.74 o 
  -8  -4   1        1.18        1.50      1.32 o 
  -7  -4   1        0.53        1.05      0.77 o 
  -6  -4   1        2.61        0.12      0.86 o 
  -5  -4   1        2.82        1.46      0.77 o 
  -4  -4   1        1.43        1.94      0.54 o 
  -3  -4   1       14.18       17.39      0.77 o 
  -2  -4   1       70.40       69.84      1.20 o 
  -1  -4   1       28.03       26.86      0.72 o 
   0  -4   1        0.02       -0.36      0.36 o 
   1  -4   1       42.03       40.68      0.95 o 
   2  -4   1        2.54        2.95      0.51 o 
   3  -4   1        0.30        1.28      0.90 o 
   4  -4   1       11.59       10.47      2.24 o 
   5  -4   1        2.78        4.11      2.24 o 
   6  -4   1       14.50       14.95      3.36 o 
  -8  -3   1       16.85       19.72      1.97 o 
  -7  -3   1        7.59        9.17      1.04 o 
  -6  -3   1       11.91       13.48      1.14 o 
  -5  -3   1        2.42        1.50      0.65 o 
  -4  -3   1       19.68       23.80      1.08 o 
  -3  -3   1      684.95      744.18      6.61 o 
  -2  -3   1       90.19       79.45      1.20 o 
  -1  -3   1      114.99      117.14      1.37 o 
   0  -3   1       11.09        8.39      0.41 o 
   1  -3   1       73.01       71.76      1.12 o 
   2  -3   1      317.24      299.79      4.48 o 
   3  -3   1      156.64      169.24      2.93 o 
   4  -3   1        0.32       -0.53      0.90 o 
   5  -3   1       81.28       84.84      4.86 o 
   6  -3   1        3.68        1.50      2.24 o 
  -8  -2   1        9.35       11.59      2.62 o 
  -7  -2   1        1.40        3.70      1.17 o 
  -6  -2   1      160.07      161.59      2.73 o 
  -5  -2   1      112.51      106.25      1.91 o 
  -4  -2   1        0.60        0.07      0.36 o 
  -3  -2   1      194.32      214.54      2.19 o 
  -2  -2   1        5.01        5.87      0.37 o 
  -1  -2   1       38.57       36.88      0.58 o 
   0  -2   1      451.01      434.92      3.92 o 
   1  -2   1     1024.57     1016.51      8.84 o 
   2  -2   1      264.31      297.72      3.56 o 
   3  -2   1      210.13      216.80      3.37 o 
   4  -2   1        9.73       10.77      1.17 o 
   5  -2   1        9.24        8.71      1.24 o 
   6  -2   1        0.11       -1.87      1.87 o 
   7  -2   1        3.20        2.62      2.62 o 
  -8  -1   1        0.06       -0.37      1.87 o 
  -7  -1   1        0.54       -0.37      1.06 o 
  -6  -1   1      284.51      299.49      6.32 o 
  -5  -1   1      307.89      322.49      4.27 o 
  -4  -1   1      491.08      529.31      6.96 o 
  -3  -1   1     1369.65     1468.26     17.84 o 
  -2  -1   1       53.93       55.60      0.76 o 
  -1  -1   1     1902.23     1943.79     16.79 o 
   0  -1   1      370.49      345.70      2.92 o 
   1  -1   1     1553.88     1479.63     14.19 o 
   2  -1   1        3.84        5.74      0.43 o 
   3  -1   1       12.22        7.85      1.50 o 
   4  -1   1       18.83       18.03      0.81 o 
   5  -1   1        1.88        0.80      1.68 o 
   6  -1   1        0.25       -1.12      1.87 o 
   7  -1   1        5.55        3.74      2.24 o 
   8  -1   1        0.14        1.87      2.24 o 
  -8   0   1        4.26        3.74      1.59 o 
  -7   0   1        3.76        3.36      1.32 o 
  -6   0   1      342.34      343.03     14.95 o 
  -5   0   1       72.15       68.98      1.86 o 
  -4   0   1       25.92       26.83      1.68 o 
  -3   0   1       75.21       83.80      1.97 o 
  -2   0   1     2447.02     2457.22     25.18 o 
  -1   0   1     1013.70     1013.26      8.92 o 
   0   0   1      863.59      822.14     18.87 o 
   1   0   1    12817.36    13038.59    445.90 o 
   2   0   1       22.81       26.91      0.60 o 
   3   0   1       58.86       48.57      0.77 o 
   4   0   1        0.57        1.00      0.43 o 
   5   0   1      168.87      178.21      3.13 o 
   6   0   1       44.38       47.51      2.23 o 
   7   0   1       28.28       29.48      2.62 o 
   8   0   1       11.02       15.18      1.97 o 
  -7   1   1        0.17       -0.46      1.17 o 
  -6   1   1        9.42        9.47      1.44 o 
  -5   1   1        6.13        7.55      1.32 o 
  -4   1   1       27.08       23.56      1.17 o 
  -3   1   1      205.37      229.68      2.46 o 
  -2   1   1       46.56       53.72      0.89 o 
  -1   1   1      508.05      527.80      8.70 o 
   0   1   1       10.10       27.99      0.27 o 
   1   1   1       29.29       32.13      0.63 o 
   2   1   1       37.43       38.67      0.61 o 
   3   1   1        6.11       11.38      0.70 o 
   4   1   1        0.47       -0.43      0.43 o 
   5   1   1        5.93        3.53      0.49 o 
   6   1   1       30.29       31.48      2.66 o 
   7   1   1        1.37       -1.06      1.06 o 
   8   1   1        2.28        2.62      1.87 o 
  -7   2   1        8.66       10.84      2.62 o 
  -6   2   1       29.23       30.46      2.07 o 
  -5   2   1       44.60       43.02      2.07 o 
  -4   2   1        0.49        0.75      1.12 o 
  -3   2   1       14.05       16.50      0.63 o 
  -2   2   1       24.42       29.28      0.86 o 
  -1   2   1     2902.02     2700.37     60.01 o 
   0   2   1     4022.19     3875.24     35.52 o 
   1   2   1     6693.21     6460.25     50.66 o 
   2   2   1      971.81      923.48      9.81 o 
   3   2   1       58.26       66.67      1.16 o 
   4   2   1      110.37      118.10      1.91 o 
   5   2   1       17.58       12.61      0.78 o 
   6   2   1      501.21      487.43      6.15 o 
   7   2   1        9.15        8.31      1.44 o 
   8   2   1        3.30        4.11      1.87 o 
   9   2   1        0.58       -1.12      1.87 o 
  -6   3   1        0.20       -0.75      2.24 o 
  -5   3   1        0.36        0.29      2.62 o 
  -4   3   1       13.38       11.47      1.26 o 
  -3   3   1        1.92        0.50      0.33 o 
  -2   3   1       73.35       80.77      4.11 o 
  -1   3   1      224.29      212.23      3.09 o 
   0   3   1       32.27       32.34      0.63 o 
   1   3   1     1840.14     1746.12     18.44 o 
   2   3   1       24.70       16.86      0.44 o 
   3   3   1      838.68      850.17      9.34 o 
   4   3   1      535.51      543.99      7.41 o 
   5   3   1       87.90       90.27      1.67 o 
   6   3   1      231.98      238.20      4.09 o 
   7   3   1        0.53        1.08      0.77 o 
   8   3   1        0.89       -0.93      1.06 o 
   9   3   1        0.49       -0.75      1.87 o 
  -6   4   1        0.25       -0.75      2.24 o 
  -5   4   1        5.98        1.12      2.24 o 
  -4   4   1        0.61       -0.96      0.96 o 
  -3   4   1       44.88       42.54      1.43 o 
  -2   4   1      150.61      162.69      2.87 o 
  -1   4   1      113.05      118.79      1.85 o 
   0   4   1      103.24       92.76      2.68 o 
   1   4   1        1.42        2.10      0.56 o 
   2   4   1       23.41       21.57      0.72 o 
   3   4   1       32.26       28.94      0.75 o 
   4   4   1        1.22        1.29      0.40 o 
   5   4   1        7.19        7.26      0.86 o 
   6   4   1       26.77       26.98      1.51 o 
   7   4   1       21.17       22.87      1.51 o 
   8   4   1        1.44        5.10      1.44 o 
   9   4   1        0.06        0.12      1.17 o 
  -5   5   1       27.30       30.65      4.11 o 
  -4   5   1        0.14       -1.00      1.00 o 
  -3   5   1       18.28       20.67      1.79 o 
  -2   5   1       54.99       49.95      1.62 o 
  -1   5   1       33.10       34.25      1.13 o 
   0   5   1        0.00       -0.26      0.28 o 
   1   5   1       36.55       33.44      1.06 o 
   2   5   1        6.18        6.96      0.56 o 
   3   5   1       60.34       62.63      1.26 o 
   4   5   1       54.43       56.74      1.37 o 
   5   5   1        0.10       -0.79      0.79 o 
   6   5   1       16.83       17.20      1.36 o 
   7   5   1       34.29       36.96      1.73 o 
   8   5   1        5.68        9.19      1.81 o 
   9   5   1        0.29        1.50      1.87 o 
  -4   6   1        5.66        5.29      1.58 o 
  -3   6   1        0.00       -0.82      1.24 o 
  -2   6   1        0.11       -0.87      1.17 o 
  -1   6   1       17.61       16.45      1.36 o 
   0   6   1        0.10       -0.47      0.47 o 
   1   6   1        0.77        0.20      0.48 o 
   2   6   1        4.74        3.91      0.63 o 
   3   6   1       24.99       24.81      1.26 o 
   4   6   1       15.79       16.36      0.94 o 
   5   6   1        0.44       -0.77      0.77 o 
   6   6   1        0.02       -0.86      0.86 o 
   7   6   1        9.46        8.39      1.21 o 
   8   6   1        2.94        3.54      1.14 o 
  -3   7   1        1.52       -1.12      1.87 o 
  -2   7   1        4.11        1.87      1.52 o 
  -1   7   1        2.85        3.13      2.62 o 
   0   7   1        0.10       -0.83      0.92 o 
   1   7   1        0.02       -0.70      0.70 o 
   2   7   1        5.76        4.30      0.83 o 
   3   7   1       23.54       23.72      1.36 o 
   4   7   1       58.77       51.52      1.76 o 
   5   7   1        0.20       -0.75      0.75 o 
   6   7   1        9.41        5.36      1.29 o 
   7   7   1        2.06        3.36      1.14 o 
   8   7   1        0.02       -0.37      1.32 o 
  -1   8   1        3.97        0.75      1.59 o 
   0   8   1        0.52       -0.54      1.17 o 
   1   8   1       21.99       24.78      1.64 o 
   2   8   1       13.68       13.08      1.70 o 
   3   8   1       18.81       24.22      1.57 o 
   4   8   1       26.98       24.69      1.54 o 
   5   8   1        0.58        0.63      1.26 o 
   6   8   1       47.63       51.88      2.29 o 
   7   8   1        0.07       -1.01      1.14 o 
   2   9   1        9.46        4.49      1.87 o 
   3   9   1        1.64       -0.78      1.44 o 
   4   9   1        0.12       -1.50      1.50 o 
   5   9   1       10.29       13.45      1.36 o 
  -6  -8   2       29.26       31.72      1.50 o 
  -5  -8   2        3.90        5.99      1.06 o 
  -4  -8   2       10.93       11.28      1.95 o 
  -3  -8   2        2.65        0.75      1.94 o 
  -2  -8   2        1.10       -0.09      0.99 o 
  -1  -8   2        1.55       -0.95      0.99 o 
   0  -8   2        4.43        0.37      2.24 o 
  -7  -7   2        1.06        0.25      1.08 o 
  -6  -7   2        8.31       10.05      1.29 o 
  -5  -7   2      120.04      118.91      2.43 o 
  -4  -7   2        4.41        3.22      0.91 o 
  -3  -7   2        4.95        4.45      1.15 o 
  -2  -7   2        0.02       -0.52      0.68 o 
  -1  -7   2        6.84        5.88      1.08 o 
   0  -7   2        3.89        4.13      0.87 o 
   1  -7   2        2.51        1.12      1.32 o 
   2  -7   2        0.00       -1.97      2.99 o 
  -8  -6   2        0.55        1.50      1.14 o 
  -7  -6   2        2.33        3.36      1.14 o 
  -6  -6   2        0.02        2.12      1.08 o 
  -5  -6   2      244.09      243.12      3.69 o 
  -4  -6   2       28.80       24.37      1.13 o 
  -3  -6   2        2.18        1.41      0.58 o 
  -2  -6   2       69.73       69.74      1.72 o 
  -1  -6   2      125.96      127.83      2.07 o 
   0  -6   2       71.91       70.83      1.72 o 
   1  -6   2        3.08        3.74      1.32 o 
   2  -6   2        1.13       -1.16      1.31 o 
   3  -6   2        1.68       -0.90      2.99 o 
   4  -6   2        0.45        2.24      2.99 o 
  -8  -5   2        9.63       10.91      1.43 o 
  -7  -5   2        2.61        2.12      1.08 o 
  -6  -5   2       18.31       18.91      1.43 o 
  -5  -5   2      186.73      187.41      4.15 o 
  -4  -5   2        2.80        3.57      0.68 o 
  -3  -5   2        0.06       -0.50      0.50 o 
  -2  -5   2       67.32       68.86      1.23 o 
  -1  -5   2       29.01       29.88      0.96 o 
   0  -5   2       72.58       70.50      1.18 o 
   1  -5   2        0.06       -0.70      0.70 o 
   2  -5   2       61.66       65.28      4.30 o 
   3  -5   2        3.06        1.37      2.24 o 
   4  -5   2        2.26        3.36      2.24 o 
   5  -5   2        0.85        5.61      2.99 o 
  -8  -4   2        1.44        1.87      1.32 o 
  -7  -4   2        0.79        0.04      0.77 o 
  -6  -4   2       10.80       10.03      1.21 o 
  -5  -4   2        6.37        6.29      0.99 o 
  -4  -4   2      143.35      156.88      2.43 o 
  -3  -4   2      279.82      299.74      3.44 o 
  -2  -4   2       17.74       21.69      0.72 o 
  -1  -4   2        1.51        0.67      0.33 o 
   0  -4   2      153.15      145.43      1.76 o 
   1  -4   2       27.85       30.62      0.82 o 
   2  -4   2      168.45      164.32      2.89 o 
   3  -4   2        3.90        2.99      0.90 o 
   4  -4   2        2.37        1.50      1.87 o 
   5  -4   2       61.64       72.14      4.86 o 
   6  -4   2        6.82       10.47      2.99 o 
  -8  -3   2        1.00       -1.06      1.06 o 
  -7  -3   2        0.08       -0.60      0.77 o 
  -6  -3   2       14.30       15.63      1.21 o 
  -5  -3   2      156.82      168.86      3.16 o 
  -4  -3   2       19.52       21.33      0.64 o 
  -3  -3   2      800.43      909.64      8.82 o 
  -2  -3   2        7.74        6.77      0.67 o 
  -1  -3   2        8.70        9.41      0.38 o 
   0  -3   2      191.25      175.62      2.13 o 
   1  -3   2        3.24        3.73      0.26 o 
   2  -3   2       14.84       14.89      1.19 o 
   3  -3   2       17.35       13.46      0.96 o 
   4  -3   2        0.48       -0.37      1.50 o 
   5  -3   2        0.03        0.75      1.87 o 
   6  -3   2       41.85       47.47      4.49 o 
  -8  -2   2        1.47        1.12      1.32 o 
  -7  -2   2       26.96       22.21      1.87 o 
  -6  -2   2       52.43       52.69      1.76 o 
  -5  -2   2        0.28        0.15      0.49 o 
  -4  -2   2       21.10       13.47      0.68 o 
  -3  -2   2      419.18      479.98      4.51 o 
  -2  -2   2        8.71       10.85      0.41 o 
  -1  -2   2       76.94       66.19      0.88 o 
   0  -2   2      284.51      263.54      2.31 o 
   1  -2   2      199.73      180.78      2.32 o 
   2  -2   2       14.26       12.19      0.66 o 
   3  -2   2        3.59        6.27      0.90 o 
   4  -2   2       30.74       30.98      1.52 o 
   5  -2   2       23.47       20.94      1.87 o 
   6  -2   2        1.33       -1.12      1.87 o 
   7  -2   2        6.95        8.60      2.62 o 
  -8  -1   2       15.47       17.19      2.99 o 
  -7  -1   2        0.46       -0.25      0.86 o 
  -6  -1   2      136.12      143.35      3.07 o 
  -5  -1   2       19.39       19.78      1.04 o 
  -4  -1   2       81.30       83.07      1.43 o 
  -3  -1   2      132.89      163.77      1.77 o 
  -2  -1   2      487.12      528.73      5.27 o 
  -1  -1   2       10.77       11.73      0.46 o 
   0  -1   2      728.65      685.84      5.63 o 
   1  -1   2      651.62      572.52      7.35 o 
   2  -1   2       64.27       57.96      0.91 o 
   3  -1   2      953.05     1012.28     23.17 o 
   4  -1   2       12.35       10.45      1.68 o 
   5  -1   2       51.14       41.49      3.36 o 
   6  -1   2        0.00        0.37      1.12 o 
   7  -1   2        6.17        7.48      2.24 o 
   8  -1   2        2.75        3.74      2.62 o 
  -8   0   2        1.12       -0.37      1.87 o 
  -7   0   2        7.99        6.00      2.24 o 
  -6   0   2       79.55       79.12      2.25 o 
  -5   0   2       87.23       79.58      2.50 o 
  -4   0   2        6.31        8.32      0.70 o 
  -3   0   2       14.96       12.91      0.39 o 
  -2   0   2       35.61       32.61      0.59 o 
  -1   0   2     1219.21     1171.24      9.50 o 
   0   0   2      436.10      415.79      4.01 o 
   1   0   2     1428.61     1461.52     18.81 o 
   2   0   2        3.15        2.65      0.22 o 
   3   0   2      938.11     1016.22      9.85 o 
   4   0   2       77.53       84.58      1.27 o 
   5   0   2       12.35       12.36      0.92 o 
   6   0   2        8.28        9.73      2.62 o 
   7   0   2       52.13       53.00      2.60 o 
   8   0   2       14.30       20.93      2.99 o 
  -7   1   2        4.84        5.29      1.87 o 
  -6   1   2        0.11        2.62      2.24 o 
  -5   1   2      247.27      243.32      7.48 o 
  -4   1   2      162.32      162.55      3.41 o 
  -3   1   2       88.41       84.79      1.35 o 
  -2   1   2       26.10       29.18      0.58 o 
  -1   1   2       51.72       47.70      0.69 o 
   0   1   2      145.70      131.31      1.09 o 
   1   1   2      331.60      300.63      4.26 o 
   2   1   2      247.66      250.57      3.44 o 
   3   1   2      150.92      170.80      2.12 o 
   4   1   2      255.46      307.19      3.51 o 
   5   1   2        5.30        4.11      0.49 o 
   6   1   2        4.46        3.33      0.80 o 
   7   1   2       28.65       28.30      1.97 o 
   8   1   2        0.09       -1.06      1.06 o 
  -7   2   2        8.07        9.34      2.62 o 
  -6   2   2       28.56       29.39      2.07 o 
  -5   2   2       24.12       25.42      2.24 o 
  -4   2   2      142.86      140.75      3.14 o 
  -3   2   2       98.33       91.89      1.86 o 
  -2   2   2       20.91       14.05      0.51 o 
  -1   2   2       58.47       55.62      1.15 o 
   0   2   2    41027.20    35252.33    754.89 o 
   1   2   2       52.30       55.04      1.41 o 
   2   2   2        6.42        5.24      0.64 o 
   3   2   2      701.13      702.82      6.37 o 
   4   2   2      122.43      141.83      1.87 o 
   5   2   2       36.50       39.20      1.16 o 
   6   2   2       27.33       24.47      2.43 o 
   7   2   2       39.11       39.85      1.64 o 
   8   2   2        1.28       -0.75      1.50 o 
   9   2   2        5.18        5.98      2.24 o 
  -6   3   2        0.08       -1.87      1.87 o 
  -5   3   2        0.68       -1.00      1.17 o 
  -4   3   2        2.82        1.98      0.90 o 
  -3   3   2       14.92       16.48      1.17 o 
  -2   3   2       23.56       20.37      0.92 o 
  -1   3   2      354.78      327.67      3.40 o 
   0   3   2      382.71      382.80      3.60 o 
   1   3   2        2.51        2.97      0.76 o 
   2   3   2      105.74       98.41      1.08 o 
   3   3   2       73.05       74.43      1.44 o 
   4   3   2      823.25      847.49      9.39 o 
   5   3   2       19.17       19.76      0.87 o 
   6   3   2      117.06      119.50      2.66 o 
   7   3   2        6.53        7.90      1.04 o 
   8   3   2        0.06       -0.56      1.06 o 
   9   3   2        6.15        7.10      2.62 o 
  -6   4   2        2.20       -1.87      2.62 o 
  -5   4   2        2.48       -1.87      1.87 o 
  -4   4   2        0.42       -0.78      0.78 o 
  -3   4   2        1.43        1.87      0.79 o 
  -2   4   2        0.22        0.11      0.54 o 
  -1   4   2      314.06      311.54      3.40 o 
   0   4   2       18.48       29.10      1.35 o 
   1   4   2       91.06      105.54      5.58 o 
   2   4   2        0.92        1.83      0.33 o 
   3   4   2      326.25      308.35      3.01 o 
   4   4   2        0.45        0.93      0.59 o 
   5   4   2        8.83        9.10      0.86 o 
   6   4   2      420.89      396.22      6.16 o 
   7   4   2      172.83      163.35      3.38 o 
   8   4   2        2.46        4.37      1.08 o 
   9   4   2        0.25        0.37      1.50 o 
  -5   5   2        5.16        1.12      2.62 o 
  -4   5   2        9.19        8.04      1.52 o 
  -3   5   2        7.39        5.23      1.24 o 
  -2   5   2       30.88       29.23      1.59 o 
  -1   5   2        5.56        4.93      0.77 o 
   0   5   2        2.07        2.66      0.40 o 
   1   5   2       75.63       65.41      1.45 o 
   2   5   2       16.92       13.74      0.72 o 
   3   5   2       10.61        9.14      0.75 o 
   4   5   2       56.85       52.02      1.44 o 
   5   5   2        8.60        6.31      0.68 o 
   6   5   2      115.74      113.29      2.73 o 
   7   5   2       66.97       72.28      2.29 o 
   8   5   2       12.73       17.07      1.48 o 
   9   5   2        5.79        4.67      1.59 o 
  -4   6   2        1.34        1.93      1.52 o 
  -3   6   2        0.00       -1.17      1.17 o 
  -2   6   2       18.36       14.19      2.99 o 
  -1   6   2        0.03       -0.70      0.70 o 
   0   6   2       19.88       21.89      1.73 o 
   1   6   2        5.61        3.58      1.03 o 
   2   6   2        1.72        0.91      0.63 o 
   3   6   2       51.29       46.50      1.57 o 
   4   6   2        0.44       -0.51      0.51 o 
   5   6   2        0.01       -0.70      0.70 o 
   6   6   2       16.50       16.67      1.44 o 
   7   6   2       55.73       58.96      2.16 o 
   8   6   2        6.11        9.34      1.85 o 
  -3   7   2        0.31       -1.87      1.87 o 
  -2   7   2        0.02       -1.44      1.44 o 
  -1   7   2       27.25       26.99      2.07 o 
   0   7   2        0.11       -0.92      0.92 o 
   1   7   2        6.20        5.21      0.72 o 
   2   7   2        0.04       -0.55      0.55 o 
   3   7   2       42.43       43.99      1.70 o 
   4   7   2        1.96        0.97      0.77 o 
   5   7   2       11.96       10.14      1.22 o 
   6   7   2       10.33        8.09      1.36 o 
   7   7   2        0.02        1.32      0.99 o 
   8   7   2        0.00        0.40      1.14 o 
  -1   8   2        0.03       -0.37      1.59 o 
   0   8   2        0.12       -1.08      1.08 o 
   1   8   2        0.15       -1.08      1.08 o 
   2   8   2        0.31       -1.16      1.17 o 
   3   8   2        7.01        7.07      1.14 o 
   4   8   2        8.88        9.33      1.26 o 
   5   8   2        5.06        2.95      1.04 o 
   6   8   2        0.19       -0.02      1.21 o 
   7   8   2        2.29        2.02      1.45 o 
   1   9   2        0.36       -1.87      1.87 o 
   2   9   2        0.06       -0.93      1.68 o 
   3   9   2        4.51        2.17      1.44 o 
   4   9   2        1.37        1.05      1.57 o 
   5   9   2        1.50        2.03      1.54 o 
  -6  -8   3        0.15        0.00      0.98 o 
  -5  -8   3        1.29        0.89      1.21 o 
  -4  -8   3        9.15        8.75      1.71 o 
  -3  -8   3        0.36        1.33      1.21 o 
  -2  -8   3        3.25        2.09      1.14 o 
  -1  -8   3        0.59       -1.15      1.23 o 
   0  -8   3        5.31        2.99      2.24 o 
  -7  -7   3        6.26        5.36      1.29 o 
  -6  -7   3        0.50        0.08      1.03 o 
  -5  -7   3        7.78        8.16      1.06 o 
  -4  -7   3       64.28       67.99      1.90 o 
  -3  -7   3        2.73        1.24      0.99 o 
  -2  -7   3       13.78       16.14      1.12 o 
  -1  -7   3       18.01       15.04      1.70 o 
   0  -7   3        1.09        0.00      0.81 o 
   1  -7   3       11.96       10.05      3.18 o 
   2  -7   3       29.29       32.62      5.05 o 
  -8  -6   3        5.57        3.74      2.24 o 
  -7  -6   3        0.99        0.00      1.08 o 
  -6  -6   3        1.82        2.24      1.08 o 
  -5  -6   3        3.76        6.35      0.91 o 
  -4  -6   3       13.37       12.83      1.06 o 
  -3  -6   3       14.28       14.41      0.89 o 
  -2  -6   3        0.06       -0.37      0.63 o 
  -1  -6   3       14.99       15.04      0.86 o 
   0  -6   3      123.41      119.52      2.29 o 
   1  -6   3        9.76        8.17      1.44 o 
   2  -6   3        2.41       -0.45      1.50 o 
   3  -6   3        3.15        1.77      1.68 o 
   4  -6   3        0.28       -0.75      2.62 o 
  -8  -5   3        3.56        3.18      1.45 o 
  -7  -5   3        2.85        1.96      0.99 o 
  -6  -5   3      127.41      122.51      3.02 o 
  -5  -5   3       18.16       22.45      1.23 o 
  -4  -5   3       39.02       37.29      1.33 o 
  -3  -5   3       32.03       31.10      1.06 o 
  -2  -5   3       91.73       95.68      1.49 o 
  -1  -5   3       62.45       64.29      1.37 o 
   0  -5   3       42.75       41.82      1.13 o 
   1  -5   3       24.27       24.36      1.10 o 
   2  -5   3        2.18        0.96      1.17 o 
   3  -5   3        4.55        1.79      2.43 o 
   4  -5   3        0.22        0.00      2.24 o 
   5  -5   3        2.91        3.36      2.62 o 
  -8  -4   3        8.91       12.35      1.85 o 
  -7  -4   3        0.52       -0.71      0.77 o 
  -6  -4   3      135.17      130.63      3.04 o 
  -5  -4   3        0.14        0.17      0.70 o 
  -4  -4   3      115.88      115.93      2.13 o 
  -3  -4   3      185.57      189.05      2.47 o 
  -2  -4   3      315.96      322.66      3.30 o 
  -1  -4   3      321.22      322.42      3.30 o 
   0  -4   3        3.21        2.34      0.45 o 
   1  -4   3        3.74        3.64      0.45 o 
   2  -4   3       15.57       18.66      1.42 o 
   3  -4   3       45.53       48.08      1.92 o 
   4  -4   3       14.42       13.46      2.62 o 
   5  -4   3        4.75       10.09      2.62 o 
   6  -4   3       13.72       12.71      2.99 o 
  -8  -3   3        1.43       -0.04      2.06 o 
  -7  -3   3        4.69        5.83      1.32 o 
  -6  -3   3       25.99       26.94      1.51 o 
  -5  -3   3      125.25      130.00      2.73 o 
  -4  -3   3       82.70       88.94      1.71 o 
  -3  -3   3       57.33       60.72      1.13 o 
  -2  -3   3       12.71       11.46      0.69 o 
  -1  -3   3       22.31       25.21      0.61 o 
   0  -3   3        0.72        0.37      0.33 o 
   1  -3   3      135.22      146.33      1.85 o 
   2  -3   3       15.70       12.92      0.76 o 
   3  -3   3        5.34        8.04      0.96 o 
   4  -3   3       20.82       22.05      2.99 o 
   5  -3   3       27.55       35.13      3.74 o 
   6  -3   3       15.32       15.32      2.99 o 
  -8  -2   3        2.39        2.24      1.32 o 
  -7  -2   3        1.03        1.68      1.06 o 
  -6  -2   3       18.42       16.58      1.21 o 
  -5  -2   3        5.03        5.03      0.77 o 
  -4  -2   3        7.45        9.59      0.52 o 
  -3  -2   3       20.77       23.09      0.76 o 
  -2  -2   3      772.28      760.67      7.53 o 
  -1  -2   3      111.27      115.31      1.34 o 
   0  -2   3       23.24       19.49      0.42 o 
   1  -2   3       27.77       28.65      0.64 o 
   2  -2   3       13.11       15.87      0.61 o 
   3  -2   3        0.40       -0.07      0.32 o 
   4  -2   3       11.60       10.41      0.96 o 
   5  -2   3        2.61        6.35      2.24 o 
   6  -2   3       67.37       64.29      4.49 o 
   7  -2   3        0.01       -1.87      1.87 o 
  -8  -1   3        6.03        6.35      2.24 o 
  -7  -1   3        0.69        0.50      1.17 o 
  -6  -1   3        1.88        0.00      0.88 o 
  -5  -1   3       29.39       29.67      1.21 o 
  -4  -1   3       20.97       23.61      0.62 o 
  -3  -1   3     1265.57     1376.56     13.00 o 
  -2  -1   3      765.46      833.29      7.41 o 
  -1  -1   3      142.82      139.80      1.68 o 
   0  -1   3       53.74       56.56      0.67 o 
   1  -1   3        6.87        4.92      0.18 o 
   2  -1   3      606.57      596.79      7.78 o 
   3  -1   3      437.22      479.55      6.48 o 
   4  -1   3       25.68       29.54      1.44 o 
   5  -1   3      159.40      166.54      4.30 o 
   6  -1   3       17.50       13.63      3.18 o 
   7  -1   3        3.64        4.11      2.24 o 
   8  -1   3        1.10       -0.37      2.24 o 
  -8   0   3        3.20        7.48      2.24 o 
  -7   0   3        5.26        5.79      1.59 o 
  -6   0   3      142.05      136.05      3.74 o 
  -5   0   3      184.77      178.60      3.94 o 
  -4   0   3       10.17       12.44      0.66 o 
  -3   0   3      125.21      137.24      1.54 o 
  -2   0   3        2.52        2.67      0.23 o 
  -1   0   3      363.03      345.69      3.17 o 
   0   0   3      870.51      837.34      7.14 o 
   1   0   3     3069.93     2976.38     48.77 o 
   2   0   3        3.64        4.54      0.21 o 
   3   0   3      229.01      248.11      3.00 o 
   4   0   3      104.42      108.23      2.86 o 
   5   0   3        8.35        9.16      0.50 o 
   6   0   3        0.65        0.75      1.12 o 
   7   0   3       14.13       16.74      1.87 o 
   8   0   3        0.29        0.75      2.24 o 
  -7   1   3        5.35        5.26      1.52 o 
  -6   1   3       82.55       73.55      5.23 o 
  -5   1   3      238.09      239.88      4.84 o 
  -4   1   3      202.91      198.87      3.15 o 
  -3   1   3      605.26      607.46      6.72 o 
  -2   1   3       40.99       44.79      0.76 o 
  -1   1   3      204.22      212.40      2.08 o 
   0   1   3       38.77       36.49      0.48 o 
   1   1   3     1335.69     1172.08     17.31 o 
   2   1   3      117.56      109.69      1.54 o 
   3   1   3      198.61      194.81      2.56 o 
   4   1   3        5.29        8.55      0.45 o 
   5   1   3       26.14       25.89      0.77 o 
   6   1   3        1.26        0.00      0.65 o 
   7   1   3       13.14       14.77      1.59 o 
   8   1   3        0.32        0.04      1.17 o 
  -7   2   3        1.02        0.54      1.44 o 
  -6   2   3       88.29       86.11      7.66 o 
  -5   2   3       26.73       32.89      2.62 o 
  -4   2   3        0.62       -0.30      0.62 o 
  -3   2   3       22.08       25.41      0.78 o 
  -2   2   3      571.75      530.06      5.88 o 
  -1   2   3      138.89      126.09      1.36 o 
   0   2   3      173.39      164.23      6.83 o 
   1   2   3    14478.40    13795.95    145.22 o 
   2   2   3        5.58        4.34      0.37 o 
   3   2   3       16.47       11.30      0.47 o 
   4   2   3       37.11       39.09      0.81 o 
   5   2   3      194.39      203.24      2.89 o 
   6   2   3       42.40       41.39      4.05 o 
   7   2   3       72.77       75.03      2.80 o 
   8   2   3        6.67       11.21      2.24 o 
   9   2   3       13.98       15.70      2.99 o 
  -6   3   3        0.24        0.37      2.24 o 
  -5   3   3        0.12        0.00      1.50 o 
  -4   3   3        2.11        2.30      0.93 o 
  -3   3   3      114.38      112.99      2.77 o 
  -2   3   3       99.54      103.72      2.08 o 
  -1   3   3      119.23      125.73      1.60 o 
   0   3   3       12.55       18.91      0.84 o 
   1   3   3       92.90       81.81      1.07 o 
   2   3   3       51.74       42.13      0.67 o 
   3   3   3       33.57       27.77      0.84 o 
   4   3   3       68.13       77.79      2.02 o 
   5   3   3       18.54       23.34      0.96 o 
   6   3   3       10.08        5.14      0.92 o 
   7   3   3        3.60        3.18      0.77 o 
   8   3   3       18.65       17.94      1.70 o 
   9   3   3       10.39       12.71      2.62 o 
  -6   4   3        7.55        8.60      2.99 o 
  -5   4   3        4.86        1.50      2.24 o 
  -4   4   3        9.77        9.75      2.80 o 
  -3   4   3        0.15       -0.16      1.12 o 
  -2   4   3       11.90       12.50      0.92 o 
  -1   4   3      425.27      435.38      4.57 o 
   0   4   3     1436.23     1532.57     14.41 o 
   1   4   3     3213.71     3141.79     26.87 o 
   2   4   3        0.14        0.93      0.59 o 
   3   4   3        0.88        1.47      0.38 o 
   4   4   3      124.33      135.68      2.24 o 
   5   4   3        8.45        9.60      0.75 o 
   6   4   3      269.78      256.29      4.38 o 
   7   4   3       34.82       32.30      1.64 o 
   8   4   3        2.66        2.76      1.09 o 
   9   4   3        0.17        0.50      1.17 o 
  -5   5   3        0.16       -2.62      2.62 o 
  -4   5   3        2.15        0.75      1.24 o 
  -3   5   3        2.64        0.75      1.06 o 
  -2   5   3       29.11       29.97      1.36 o 
  -1   5   3       17.96       16.75      0.93 o 
   0   5   3       15.35       15.24      0.75 o 
   1   5   3      293.23      292.27      3.08 o 
   2   5   3       17.51       15.48      0.70 o 
   3   5   3      180.40      181.41      2.40 o 
   4   5   3      193.05      185.36      2.60 o 
   5   5   3        2.65        2.06      0.51 o 
   6   5   3       40.11       43.72      1.94 o 
   7   5   3       14.84       16.92      1.43 o 
   8   5   3        0.55        2.54      0.92 o 
   9   5   3        6.22        5.61      1.59 o 
  -4   6   3        0.08       -1.30      1.30 o 
  -3   6   3        2.89        2.96      1.44 o 
  -2   6   3       25.77       25.42      2.62 o 
  -1   6   3       22.77       23.80      1.73 o 
   0   6   3       15.67       15.78      1.59 o 
   1   6   3        2.80        2.58      0.70 o 
   2   6   3        8.25        7.08      0.69 o 
   3   6   3        0.07       -0.54      0.54 o 
   4   6   3       16.40       15.34      0.92 o 
   5   6   3        0.04       -0.56      0.56 o 
   6   6   3        0.58        1.41      0.99 o 
   7   6   3       79.52       82.52      4.25 o 
   8   6   3        8.83        6.30      1.14 o 
  -2   7   3        3.15        0.10      1.44 o 
  -1   7   3        6.44        6.24      1.59 o 
   0   7   3        2.30        0.37      1.32 o 
   1   7   3        5.36        4.75      1.13 o 
   2   7   3        5.69        5.07      0.92 o 
   3   7   3        4.75        3.74      0.92 o 
   4   7   3       53.36       54.30      1.76 o 
   5   7   3        0.11       -1.06      1.06 o 
   6   7   3        4.68        1.30      1.54 o 
   7   7   3       32.71       35.55      2.65 o 
   8   7   3        0.22        0.59      1.14 o 
  -1   8   3        6.66        2.76      2.99 o 
   0   8   3        0.04       -1.08      1.08 o 
   1   8   3        0.28       -1.32      1.32 o 
   2   8   3        0.93       -0.92      0.92 o 
   3   8   3        7.25        7.85      1.23 o 
   4   8   3       11.73        9.39      1.21 o 
   5   8   3        1.51       -1.87      1.87 o 
   6   8   3        0.01       -1.87      1.87 o 
   7   8   3        8.13        9.27      1.40 o 
   1   9   3        0.48       -1.59      1.59 o 
   2   9   3        1.95       -1.44      1.44 o 
   3   9   3        7.49        4.83      1.70 o 
   4   9   3       10.75        9.35      1.94 o 
   5   9   3        0.43       -1.04      1.04 o 
  -5  -8   4        0.02       -0.21      1.09 o 
  -4  -8   4        0.07       -1.19      1.21 o 
  -3  -8   4       96.78      106.35      3.67 o 
  -2  -8   4        0.67        1.19      1.21 o 
  -1  -8   4       10.13       11.42      1.43 o 
   0  -8   4        4.79        0.37      2.24 o 
  -7  -7   4        4.17        1.31      1.59 o 
  -6  -7   4        3.12        2.77      0.94 o 
  -5  -7   4        4.01        3.48      0.94 o 
  -4  -7   4       21.95       20.18      1.33 o 
  -3  -7   4        2.27        0.00      1.23 o 
  -2  -7   4       21.16       23.63      1.35 o 
  -1  -7   4        5.23        2.87      1.53 o 
   0  -7   4        1.75       -1.17      1.17 o 
   1  -7   4        0.76       -1.32      1.32 o 
   2  -7   4       32.93       36.04      3.55 o 
  -7  -6   4        8.92        8.14      1.36 o 
  -6  -6   4       78.50       72.73      1.86 o 
  -5  -6   4        7.79        8.29      0.98 o 
  -4  -6   4       12.64       12.73      1.24 o 
  -3  -6   4       21.36       20.10      1.03 o 
  -2  -6   4        1.37        1.21      0.75 o 
  -1  -6   4        1.19        1.26      0.62 o 
   0  -6   4        8.05        7.36      0.93 o 
   1  -6   4       10.29        9.19      1.14 o 
   2  -6   4        2.65        1.27      1.24 o 
   3  -6   4       18.04       21.41      1.87 o 
  -8  -5   4        3.65        2.90      1.21 o 
  -7  -5   4        0.00       -0.77      0.92 o 
  -6  -5   4        9.49        9.99      1.29 o 
  -5  -5   4      256.65      253.19      4.32 o 
  -4  -5   4        6.24        6.91      0.87 o 
  -3  -5   4       13.35       13.99      0.84 o 
  -2  -5   4       17.78       19.16      0.91 o 
  -1  -5   4       72.95       71.39      1.47 o 
   0  -5   4       56.91       62.30      1.37 o 
   1  -5   4       15.12       13.77      1.04 o 
   2  -5   4        1.33       -0.90      0.90 o 
   3  -5   4       26.01       25.99      1.87 o 
   4  -5   4        2.58        0.75      2.24 o 
   5  -5   4        1.69        1.12      2.62 o 
  -8  -4   4        0.16        0.93      1.32 o 
  -7  -4   4        2.45        2.44      0.99 o 
  -6  -4   4        2.90        5.98      1.15 o 
  -5  -4   4      402.39      403.46      5.16 o 
  -4  -4   4       61.80       59.84      1.52 o 
  -3  -4   4        3.49        3.28      0.52 o 
  -2  -4   4      165.29      161.70      2.00 o 
  -1  -4   4      404.77      416.58      4.16 o 
   0  -4   4      375.75      401.62      4.40 o 
   1  -4   4        3.42        4.32      0.45 o 
   2  -4   4        1.57        1.61      0.57 o 
   3  -4   4        6.16        5.36      2.06 o 
   4  -4   4        5.26        2.99      2.24 o 
   5  -4   4        0.23        0.75      2.24 o 
   6  -4   4       11.22       13.46      3.36 o 
  -8  -3   4       27.08       35.02      2.99 o 
  -7  -3   4        0.23       -1.06      1.06 o 
  -6  -3   4       29.52       24.93      1.51 o 
  -5  -3   4      397.27      394.80      5.01 o 
  -4  -3   4       15.78       16.90      0.91 o 
  -3  -3   4       16.27       18.07      0.61 o 
  -2  -3   4      445.13      457.97      4.81 o 
  -1  -3   4      183.76      191.66      2.11 o 
   0  -3   4      445.92      461.16      4.83 o 
   1  -3   4       29.61       26.94      0.76 o 
   2  -3   4      295.86      299.23      4.88 o 
   3  -3   4       46.44       44.28      1.63 o 
   4  -3   4        0.92       -1.50      1.50 o 
   5  -3   4        1.08        1.87      1.87 o 
   6  -3   4        3.25        2.62      2.24 o 
  -8  -2   4       10.31       14.36      1.97 o 
  -7  -2   4        4.41        4.30      1.32 o 
  -6  -2   4       26.68       23.35      1.54 o 
  -5  -2   4       24.78       25.90      1.03 o 
  -4  -2   4       48.40       56.87      1.18 o 
  -3  -2   4      409.74      474.13      4.98 o 
  -2  -2   4      126.50      129.21      1.70 o 
  -1  -2   4       15.69       16.42      0.48 o 
   0  -2   4      468.22      449.30      4.60 o 
   1  -2   4      150.48      155.17      1.81 o 
   2  -2   4      600.10      617.87      6.89 o 
   3  -2   4        6.50        9.17      1.68 o 
   4  -2   4       12.32       16.07      2.24 o 
   5  -2   4      137.76      145.02      6.35 o 
   6  -2   4        8.35        8.60      2.24 o 
   7  -2   4       15.37       11.21      2.62 o 
  -8  -1   4        3.41        5.98      2.24 o 
  -7  -1   4        2.17        2.37      1.17 o 
  -6  -1   4       16.09       17.95      1.59 o 
  -5  -1   4      145.21      152.45      2.91 o 
  -4  -1   4        4.62        6.42      0.43 o 
  -3  -1   4      545.83      680.98      7.36 o 
  -2  -1   4       69.58       75.42      1.07 o 
  -1  -1   4       23.34       20.99      0.65 o 
   0  -1   4      682.59      670.56      5.50 o 
   1  -1   4      109.69       99.17      1.22 o 
   2  -1   4      137.93      151.58      2.32 o 
   3  -1   4      155.04      159.33      2.10 o 
   4  -1   4       24.19       27.51      0.96 o 
   5  -1   4        9.35       10.46      1.24 o 
   6  -1   4      118.80      119.23      5.61 o 
   7  -1   4        0.04        1.12      1.87 o 
   8  -1   4        0.26        1.87      2.62 o 
  -8   0   4        0.01       -0.37      1.87 o 
  -7   0   4        0.22       -1.06      1.06 o 
  -6   0   4        1.80        1.87      1.12 o 
  -5   0   4        4.19        6.35      1.50 o 
  -4   0   4       21.28       18.77      0.74 o 
  -3   0   4      136.05      154.98      1.96 o 
  -2   0   4      100.60       96.37      1.19 o 
  -1   0   4       12.18       11.13      0.34 o 
   0   0   4       17.30       18.84      0.55 o 
   1   0   4      156.21      142.24      1.76 o 
   2   0   4        2.59        2.00      0.22 o 
   3   0   4        0.00        0.88      0.38 o 
   4   0   4       95.77      106.59      1.78 o 
   5   0   4       79.32       83.72      2.21 o 
   6   0   4        0.61        0.75      3.74 o 
   7   0   4       23.99       24.67      2.99 o 
   8   0   4        2.18        3.36      2.24 o 
  -7   1   4        9.25        9.04      1.70 o 
  -6   1   4       25.93       25.79      2.62 o 
  -5   1   4       28.79       28.34      1.70 o 
  -4   1   4       71.81       64.98      1.62 o 
  -3   1   4      142.73      144.00      2.10 o 
  -2   1   4       47.10       44.66      0.86 o 
  -1   1   4      165.69      149.35      1.87 o 
   0   1   4      786.87      701.80      6.16 o 
   1   1   4      339.02      279.59      4.49 o 
   2   1   4      213.35      204.38      2.51 o 
   3   1   4     1742.22     1846.54     19.78 o 
   4   1   4        1.83        3.05      0.38 o 
   5   1   4       80.36       78.82      1.22 o 
   6   1   4        0.09       -0.17      0.80 o 
   7   1   4        7.63        6.59      1.32 o 
   8   1   4        2.37        1.91      1.31 o 
  -7   2   4        0.33        2.37      1.52 o 
  -6   2   4        2.42        1.87      1.87 o 
  -5   2   4      124.28      120.99      2.96 o 
  -4   2   4       51.60       50.81      1.48 o 
  -3   2   4       31.92       30.23      0.91 o 
  -2   2   4       15.44       14.16      0.58 o 
  -1   2   4        0.14        0.17      0.16 o 
   0   2   4        0.61        1.26      0.35 o 
   1   2   4      446.59      428.55      4.84 o 
   2   2   4        8.18        9.94      0.56 o 
   3   2   4      871.05      901.57     10.01 o 
   4   2   4      161.54      172.18      2.03 o 
   5   2   4       15.10       14.12      0.61 o 
   6   2   4       22.28       22.12      1.67 o 
   7   2   4      108.28      104.28      4.67 o 
   8   2   4        8.79        8.22      2.24 o 
   9   2   4        0.09        1.50      1.87 o 
  -6   3   4        0.10       -0.20      1.44 o 
  -5   3   4      138.72      140.88      3.50 o 
  -4   3   4        2.56        1.33      0.90 o 
  -3   3   4        6.20        7.18      1.06 o 
  -2   3   4       33.93       34.34      0.91 o 
  -1   3   4        9.35        7.71      0.43 o 
   0   3   4        1.04        0.87      0.25 o 
   1   3   4      284.82      264.94      2.44 o 
   2   3   4        4.32        5.49      0.31 o 
   3   3   4        9.76        8.59      0.56 o 
   4   3   4      124.54      136.03      1.90 o 
   5   3   4        0.07        0.22      0.32 o 
   6   3   4       26.21       19.81      1.21 o 
   7   3   4       27.44       26.71      1.51 o 
   8   3   4        2.03        3.61      1.17 o 
   9   3   4        0.61       -1.12      1.87 o 
  -5   4   4       10.51        8.22      1.87 o 
  -4   4   4       64.59       60.73      4.49 o 
  -3   4   4       11.56       11.74      1.17 o 
  -2   4   4        1.14        1.16      0.70 o 
  -1   4   4       94.87       88.10      2.87 o 
   0   4   4     4016.59     4112.61     44.89 o 
   1   4   4      171.15      182.27      3.08 o 
   2   4   4      135.48      149.48      1.78 o 
   3   4   4      256.63      269.53      3.18 o 
   4   4   4       55.77       53.29      1.31 o 
   5   4   4       77.38       77.43      1.68 o 
   6   4   4        7.42        3.30      0.92 o 
   7   4   4       74.23       69.52      2.16 o 
   8   4   4        0.92        0.12      1.00 o 
   9   4   4        7.92       10.98      2.99 o 
  -5   5   4        0.23       -1.30      1.30 o 
  -4   5   4        0.05       -0.37      1.50 o 
  -3   5   4        1.00       -0.37      1.06 o 
  -2   5   4        3.92        2.24      0.86 o 
  -1   5   4       45.98       45.49      1.51 o 
   0   5   4      173.90      178.45      2.40 o 
   1   5   4       18.25       17.62      0.83 o 
   2   5   4      181.67      187.06      3.37 o 
   3   5   4       13.97       14.03      0.72 o 
   4   5   4      206.05      200.99      2.70 o 
   5   5   4       14.57       14.72      1.66 o 
   6   5   4       70.61       73.73      2.22 o 
   7   5   4       25.75       26.02      1.64 o 
   8   5   4        3.87        3.79      1.22 o 
   9   5   4        2.81        4.74      2.43 o 
  -4   6   4        0.00       -1.52      1.52 o 
  -3   6   4        0.08       -1.50      1.50 o 
  -2   6   4        0.44       -0.37      1.50 o 
  -1   6   4       97.50      104.90      2.59 o 
   0   6   4        0.35       -1.00      1.17 o 
   1   6   4        0.71        1.25      1.29 o 
   2   6   4       87.01       80.93      1.57 o 
   3   6   4       94.47       90.39      1.66 o 
   4   6   4        0.00       -0.56      0.56 o 
   5   6   4        8.57        8.08      1.03 o 
   6   6   4      162.76      165.49      2.92 o 
   7   6   4      104.07      107.18      2.87 o 
   8   6   4        2.41        3.65      1.39 o 
  -2   7   4       10.30        8.97      2.24 o 
  -1   7   4        0.19        0.71      1.17 o 
   0   7   4        0.82       -0.35      0.98 o 
   1   7   4       20.45       20.89      1.20 o 
   2   7   4        6.91        3.98      1.26 o 
   3   7   4       20.22       20.46      1.16 o 
   4   7   4       10.44       10.32      0.99 o 
   5   7   4        1.06       -1.06      1.06 o 
   6   7   4       13.04       12.70      1.36 o 
   7   7   4       25.43       34.50      3.59 o 
   8   7   4       10.36       13.89      1.57 o 
  -1   8   4        0.29       -1.50      1.50 o 
   0   8   4        1.01       -1.32      1.32 o 
   1   8   4        0.81       -1.32      1.32 o 
   2   8   4        0.62       -0.92      0.92 o 
   3   8   4        5.34        3.32      0.83 o 
   4   8   4        0.36       -0.83      0.83 o 
   5   8   4        0.72       -1.50      1.50 o 
   6   8   4        0.95       -2.06      2.43 o 
   7   8   4        9.08       13.33      1.57 o 
   1   9   4        0.57       -2.24      2.24 o 
   2   9   4        0.30       -1.32      1.32 o 
   3   9   4        3.04        0.51      1.14 o 
   4   9   4        1.63        0.29      1.16 o 
   5   9   4        6.77        5.63      2.62 o 
   6   9   4        1.64       -0.37      1.87 o 
  -5  -8   5        0.00       -0.75      1.87 o 
  -4  -8   5        6.35        3.36      1.29 o 
  -3  -8   5       16.44       25.49      2.33 o 
  -2  -8   5       23.69       28.79      1.84 o 
  -1  -8   5        2.10        1.94      1.69 o 
  -6  -7   5        0.08       -0.87      0.87 o 
  -5  -7   5        4.36        3.56      1.40 o 
  -4  -7   5       58.86       61.85      2.20 o 
  -3  -7   5        3.41        8.13      1.48 o 
  -2  -7   5        0.05       -0.51      0.87 o 
  -1  -7   5        4.36        3.69      1.14 o 
   0  -7   5       10.41        8.56      2.43 o 
   1  -7   5        5.56        3.55      1.59 o 
   2  -7   5        2.30        0.06      1.87 o 
  -7  -6   5        0.66       -0.75      1.08 o 
  -6  -6   5        7.55        8.69      1.00 o 
  -5  -6   5       13.96       13.96      1.10 o 
  -4  -6   5       15.24       15.58      1.20 o 
  -3  -6   5       19.05       19.86      1.46 o 
  -2  -6   5        0.40        0.06      0.68 o 
  -1  -6   5        4.59        3.02      1.24 o 
   0  -6   5       20.27       20.34      1.19 o 
   1  -6   5       12.86       11.84      1.65 o 
   2  -6   5       32.33       39.25      2.33 o 
   3  -6   5       84.75      101.29      5.61 o 
  -7  -5   5        4.88        3.22      1.21 o 
  -6  -5   5        0.38        0.62      0.74 o 
  -5  -5   5       10.70        9.18      0.98 o 
  -4  -5   5      201.52      202.29      3.26 o 
  -3  -5   5        0.11       -0.55      0.55 o 
  -2  -5   5      138.21      143.30      2.17 o 
  -1  -5   5        9.28        9.74      0.69 o 
   0  -5   5       11.69       12.49      0.79 o 
   1  -5   5       52.34       51.04      1.70 o 
   2  -5   5       82.49       84.54      2.69 o 
   3  -5   5       50.39       53.64      2.43 o 
   4  -5   5        0.24       -1.87      1.87 o 
  -8  -4   5       16.27       18.66      2.23 o 
  -7  -4   5        0.97        1.78      0.99 o 
  -6  -4   5       27.76       23.65      1.23 o 
  -5  -4   5       24.87       23.43      1.20 o 
  -4  -4   5       80.80       73.94      1.71 o 
  -3  -4   5      144.49      135.13      2.07 o 
  -2  -4   5       56.93       55.48      1.08 o 
  -1  -4   5        5.30        8.22      0.52 o 
   0  -4   5      431.32      414.85      4.60 o 
   1  -4   5       32.91       30.54      0.88 o 
   2  -4   5        0.05       -0.54      0.54 o 
   3  -4   5        1.37       -0.61      2.80 o 
   4  -4   5        0.76       -0.75      1.87 o 
   5  -4   5        7.17        7.85      2.62 o 
  -8  -3   5        2.50        2.80      1.59 o 
  -7  -3   5       12.84       15.80      1.70 o 
  -6  -3   5       93.06       84.00      2.44 o 
  -5  -3   5        0.06       -0.29      0.78 o 
  -4  -3   5      180.79      181.13      2.84 o 
  -3  -3   5        3.07        3.00      0.42 o 
  -2  -3   5       86.19      105.43      1.60 o 
  -1  -3   5        0.10        1.32      0.32 o 
   0  -3   5       48.00       49.00      1.00 o 
   1  -3   5      159.24      173.97      2.17 o 
   2  -3   5       16.23       17.12      1.51 o 
   3  -3   5       51.96       51.95      2.62 o 
   5  -3   5        6.99        6.73      2.24 o 
   6  -3   5        1.46        0.37      2.24 o 
  -8  -2   5        8.45       11.05      3.18 o 
  -7  -2   5        0.54       -0.12      1.17 o 
  -6  -2   5       76.68       65.25      2.08 o 
  -5  -2   5        8.90        9.08      0.85 o 
  -4  -2   5      118.07      112.47      1.79 o 
  -3  -2   5      207.57      224.95      2.49 o 
  -2  -2   5      371.31      416.13      4.95 o 
  -1  -2   5      710.11      756.77      6.85 o 
   0  -2   5      151.04      152.88      1.86 o 
   1  -2   5       38.85       35.25      0.76 o 
   2  -2   5        2.35        1.46      0.37 o 
   3  -2   5      162.44      181.41      3.86 o 
   4  -2   5        9.41       10.47      1.87 o 
   5  -2   5        6.55        8.60      2.24 o 
   6  -2   5       61.03       61.30      4.49 o 
   7  -2   5       10.03        8.22      2.62 o 
  -8  -1   5        0.21        1.87      2.24 o 
  -7  -1   5        0.01       -1.06      1.06 o 
  -6  -1   5       20.49       20.56      1.85 o 
  -5  -1   5      116.43      113.98      2.06 o 
  -4  -1   5        9.58       12.34      0.64 o 
  -3  -1   5       29.59       22.61      0.61 o 
  -2  -1   5        6.73        9.69      0.48 o 
  -1  -1   5      116.39      128.44      1.87 o 
   0  -1   5       27.56       25.91      0.54 o 
   1  -1   5      418.72      488.01      4.85 o 
   2  -1   5      237.73      254.23      3.59 o 
   3  -1   5       47.23       59.10      1.29 o 
   4  -1   5       73.53       74.06      1.35 o 
   5  -1   5       17.32       14.94      1.24 o 
   6  -1   5       12.65       11.21      2.24 o 
   7  -1   5        6.01        8.22      2.24 o 
   8  -1   5        1.14        0.00      2.24 o 
  -7   0   5        0.03        0.00      1.87 o 
  -6   0   5       19.49       18.26      1.70 o 
  -5   0   5        0.00        1.12      1.06 o 
  -4   0   5        8.94       11.62      0.71 o 
  -3   0   5       75.77       91.19      1.43 o 
  -2   0   5     1153.53     1198.56     10.55 o 
  -1   0   5      109.21      116.98      1.34 o 
   0   0   5       40.62       38.79      0.75 o 
   1   0   5       29.87       33.59      0.55 o 
   2   0   5       76.57       80.31      1.48 o 
   3   0   5        1.73        3.48      0.40 o 
   4   0   5        5.26        4.57      0.44 o 
   5   0   5        0.64        1.76      0.49 o 
   6   0   5      165.72      157.35      6.35 o 
   7   0   5        0.07       -0.75      1.87 o 
   8   0   5        1.96        1.50      2.24 o 
  -7   1   5        1.60        1.56      1.44 o 
  -6   1   5        2.63        5.23      1.87 o 
  -5   1   5       31.39       30.73      1.30 o 
  -4   1   5       37.68       40.87      1.36 o 
  -3   1   5      355.87      374.85      4.57 o 
  -2   1   5      505.11      517.65      4.80 o 
  -1   1   5       82.82       82.78      1.04 o 
   0   1   5       32.59       31.44      0.54 o 
   1   1   5       54.12       56.40      0.87 o 
   2   1   5      125.46      122.27      2.01 o 
   3   1   5      284.98      274.46      3.39 o 
   4   1   5      174.42      184.46      2.59 o 
   5   1   5      154.29      177.50      2.28 o 
   6   1   5       50.65       51.64      1.83 o 
   7   1   5        0.15       -0.75      1.87 o 
   8   1   5        0.00       -1.12      1.87 o 
  -7   2   5        0.96       -0.61      1.50 o 
  -6   2   5       32.86       27.66      2.99 o 
  -5   2   5       70.04       71.56      2.33 o 
  -4   2   5        6.92        7.71      0.81 o 
  -3   2   5       27.28       24.53      0.91 o 
  -2   2   5        2.14        0.52      0.33 o 
  -1   2   5       90.00       86.65      1.12 o 
   0   2   5      278.89      248.80      2.49 o 
   1   2   5     1289.44     1150.31     11.02 o 
   2   2   5      139.88      117.00      2.38 o 
   3   2   5       74.08       77.31      1.35 o 
   4   2   5      383.39      417.62      5.03 o 
   5   2   5       18.24       19.31      0.70 o 
   6   2   5        7.14        6.88      0.57 o 
   7   2   5       23.90       23.80      1.73 o 
   8   2   5        0.07       -0.75      1.50 o 
  -6   3   5        4.40        4.49      2.24 o 
  -5   3   5       53.21       56.80      3.55 o 
  -4   3   5       84.03       82.48      2.50 o 
  -3   3   5      121.49      117.31      2.44 o 
  -2   3   5        0.58        1.53      0.44 o 
  -1   3   5       11.11       13.02      0.58 o 
   0   3   5        7.63        9.19      0.38 o 
   1   3   5       91.22       82.25      1.20 o 
   2   3   5        1.60        0.96      0.21 o 
   3   3   5      279.99      278.86      4.10 o 
   4   3   5      104.88      102.78      1.82 o 
   5   3   5       78.75       85.20      1.37 o 
   6   3   5        8.57        7.95      1.02 o 
   7   3   5       14.04       13.70      1.38 o 
   8   3   5        0.15        0.53      1.12 o 
   9   3   5        8.73        9.72      2.62 o 
  -5   4   5        0.67        3.11      1.17 o 
  -4   4   5       11.72       13.35      1.50 o 
  -3   4   5       16.04       15.77      1.44 o 
  -2   4   5       49.85       47.39      1.51 o 
  -1   4   5       52.61       50.13      1.22 o 
   0   4   5       69.40       87.91      3.17 o 
   1   4   5     4076.52     4121.48     32.46 o 
   2   4   5       31.10       30.32      0.66 o 
   3   4   5        2.22        1.98      0.44 o 
   4   4   5       43.75       42.76      1.09 o 
   5   4   5       60.65       57.53      1.34 o 
   6   4   5       47.12       41.49      2.81 o 
   7   4   5       73.96       71.25      2.22 o 
   8   4   5        0.02       -0.77      0.77 o 
   9   4   5        8.56       13.39      4.30 o 
  -5   5   5        2.10       -0.37      1.87 o 
  -4   5   5        2.71        0.37      1.87 o 
  -3   5   5       13.95       12.99      1.44 o 
  -2   5   5       36.21       35.96      1.66 o 
  -1   5   5       16.66       17.21      1.21 o 
   0   5   5       50.84       56.82      1.21 o 
   1   5   5       20.23       19.72      0.81 o 
   2   5   5        2.15        1.70      0.45 o 
   3   5   5       12.99       10.43      0.62 o 
   4   5   5       71.34       80.68      1.75 o 
   5   5   5       56.58       55.64      1.50 o 
   6   5   5        0.34       -0.86      0.86 o 
   7   5   5        0.00       -0.91      0.92 o 
   8   5   5       24.21       23.91      1.57 o 
   9   5   5        1.86        2.72      1.44 o 
  -4   6   5        8.54        5.23      2.24 o 
  -3   6   5        3.65        2.24      1.87 o 
  -2   6   5        3.69        1.62      1.17 o 
  -1   6   5       57.21       63.91      2.73 o 
   0   6   5      299.59      311.55      5.18 o 
   1   6   5      646.91      661.74      6.92 o 
   2   6   5       12.04       13.70      0.91 o 
   3   6   5        0.14       -0.52      0.52 o 
   4   6   5      110.98      116.66      2.29 o 
   5   6   5       21.32       21.05      1.10 o 
   6   6   5       66.73       76.04      3.83 o 
   7   6   5       62.43       61.91      3.20 o 
   8   6   5        8.14        7.82      1.36 o 
  -2   7   5        3.93        2.24      1.87 o 
  -1   7   5        4.67        1.87      1.32 o 
   0   7   5       19.23       21.81      2.32 o 
   1   7   5        8.16       10.69      1.56 o 
   2   7   5        0.12       -0.15      0.88 o 
   3   7   5        8.94       10.30      1.24 o 
   4   7   5       41.26       41.08      1.75 o 
   5   7   5        0.24       -0.68      0.68 o 
   6   7   5        1.04        1.28      0.92 o 
   7   7   5       24.46       27.14      1.52 o 
   8   7   5        8.80       12.31      1.77 o 
  -1   8   5        8.84        6.48      2.06 o 
   0   8   5        0.29       -1.32      1.32 o 
   1   8   5        2.09        0.00      1.87 o 
   2   8   5        0.07       -0.29      1.17 o 
   3   8   5        0.08        0.28      0.83 o 
   4   8   5       11.51       12.48      2.25 o 
   5   8   5        0.89       -1.68      1.68 o 
   6   8   5        2.13        1.09      1.68 o 
   7   8   5       55.00       65.87      3.03 o 
   1   9   5        0.64       -2.24      2.24 o 
   3   9   5        3.37        0.99      1.14 o 
   4   9   5       14.92       14.44      1.24 o 
   5   9   5        0.04       -1.44      1.44 o 
   6   9   5        0.38       -1.68      3.55 o 
  -4  -8   6        4.43        4.35      1.43 o 
  -3  -8   6        0.22        0.75      1.70 o 
  -2  -8   6       16.90       17.91      2.20 o 
  -1  -8   6        0.29       -0.37      1.87 o 
  -6  -7   6        1.33        0.10      0.94 o 
  -5  -7   6        0.55       -0.99      0.99 o 
  -4  -7   6        2.73        2.43      1.28 o 
  -3  -7   6      264.68      286.22      4.48 o 
  -2  -7   6        0.53        1.93      1.14 o 
  -1  -7   6        0.47        0.75      1.08 o 
   0  -7   6       17.79       20.50      3.18 o 
   1  -7   6       15.55       12.15      1.85 o 
  -7  -6   6        0.13       -0.40      1.21 o 
  -6  -6   6       13.69       13.72      1.17 o 
  -5  -6   6        0.03       -0.83      0.83 o 
  -4  -6   6        0.14       -0.83      0.83 o 
  -3  -6   6      351.79      358.89      5.04 o 
  -2  -6   6        1.83        2.62      0.83 o 
  -1  -6   6       18.89       17.66      1.12 o 
   0  -6   6       12.28       12.06      1.29 o 
   1  -6   6       15.99       14.46      1.91 o 
   2  -6   6       23.70       25.89      4.67 o 
   3  -6   6        2.06        3.36      2.62 o 
  -7  -5   6        3.28        2.24      1.21 o 
  -6  -5   6        8.62        6.56      0.94 o 
  -5  -5   6       23.50       23.98      1.27 o 
  -4  -5   6       13.08       10.17      1.02 o 
  -3  -5   6        2.84        1.11      0.86 o 
  -2  -5   6       62.63       65.04      1.49 o 
  -1  -5   6       12.26       13.18      0.79 o 
   0  -5   6        9.05        8.98      0.76 o 
   1  -5   6       25.12       25.08      1.36 o 
   2  -5   6       55.80       61.62      3.92 o 
   3  -5   6       56.97       75.13      5.23 o 
   4  -5   6        2.88        1.50      2.62 o 
  -7  -4   6        1.13        0.26      0.99 o 
  -6  -4   6       64.04       52.76      1.63 o 
  -5  -4   6        0.87        0.69      0.68 o 
  -4  -4   6        0.04       -0.63      0.84 o 
  -3  -4   6       66.25       67.82      1.43 o 
  -2  -4   6       27.49       27.61      1.01 o 
  -1  -4   6       54.77       60.69      1.15 o 
   0  -4   6        0.66        0.45      0.50 o 
   1  -4   6       30.04       33.58      1.36 o 
   2  -4   6        0.07       -0.57      0.57 o 
   3  -4   6      125.69      135.68      6.35 o 
   4  -4   6       17.70       17.57      2.99 o 
   5  -4   6        3.01        0.75      2.24 o 
  -8  -3   6        2.34       -1.87      1.87 o 
  -7  -3   6        0.80       -0.33      1.17 o 
  -6  -3   6        8.78        5.63      0.99 o 
  -5  -3   6      286.94      277.51      4.10 o 
  -4  -3   6        0.32        0.87      0.59 o 
  -3  -3   6        5.20        8.61      0.57 o 
  -2  -3   6       18.13       24.21      0.89 o 
  -1  -3   6      152.98      153.37      1.85 o 
   0  -3   6      170.32      171.37      2.24 o 
   1  -3   6      118.72      124.32      1.77 o 
   2  -3   6        0.44       -0.61      0.67 o 
   3  -3   6      105.26      103.05      2.77 o 
   4  -3   6       37.91       34.39      3.36 o 
   5  -3   6        3.17        3.36      2.24 o 
   6  -3   6        3.08        2.62      2.24 o 
  -8  -2   6        2.56        0.75      2.24 o 
  -7  -2   6        0.09       -0.37      1.06 o 
  -6  -2   6        2.79        1.87      1.32 o 
  -5  -2   6      293.82      304.70      4.19 o 
  -4  -2   6       28.44       34.52      1.25 o 
  -3  -2   6        7.88        5.32      0.43 o 
  -2  -2   6      163.38      166.11      2.17 o 
  -1  -2   6      825.25      888.66      8.62 o 
   0  -2   6      886.87      964.46      9.46 o 
   1  -2   6        2.66        6.85      0.45 o 
   2  -2   6        0.73        1.50      0.59 o 
   3  -2   6       15.94       18.36      1.24 o 
   4  -2   6       20.56       18.69      2.62 o 
   5  -2   6        6.44        6.35      1.87 o 
   6  -2   6       18.45       24.67      3.36 o 
   7  -2   6        2.33        2.24      2.24 o 
  -7  -1   6        0.33       -0.93      1.06 o 
  -6  -1   6       20.24       20.07      1.70 o 
  -5  -1   6      319.96      315.14      4.23 o 
  -4  -1   6        6.22        6.57      0.63 o 
  -3  -1   6       18.02       18.05      0.61 o 
  -2  -1   6      887.82      966.26      8.70 o 
  -1  -1   6      354.64      394.13      4.62 o 
   0  -1   6      829.85      841.78      7.48 o 
   1  -1   6      215.91      204.92      2.28 o 
   2  -1   6      701.56      736.77      9.63 o 
   3  -1   6      303.72      287.83      4.25 o 
   4  -1   6        5.42        5.95      0.41 o 
   5  -1   6       23.16       28.03      2.99 o 
   6  -1   6       19.25       22.80      2.99 o 
   7  -1   6        5.41        1.87      2.24 o 
  -7   0   6        7.96        8.60      2.24 o 
  -6   0   6       22.95       20.83      1.85 o 
  -5   0   6       21.13       22.54      1.38 o 
  -4   0   6        0.06       -0.46      0.49 o 
  -3   0   6      125.93      138.20      1.74 o 
  -2   0   6      300.85      291.92      2.99 o 
  -1   0   6       72.44       72.98      1.04 o 
   0   0   6      277.40      269.01      3.18 o 
   1   0   6      152.84      151.28      1.56 o 
   2   0   6      818.71      876.32     11.28 o 
   3   0   6       22.37       36.39      1.11 o 
   4   0   6       10.38       11.48      0.61 o 
   5   0   6      176.56      167.71      2.23 o 
   6   0   6        3.32        7.48      1.87 o 
   7   0   6       64.73       56.06      4.11 o 
   8   0   6        2.75        3.36      2.24 o 
  -7   1   6        2.08        1.50      1.87 o 
  -6   1   6       12.38       10.84      2.24 o 
  -5   1   6       32.30       31.89      1.97 o 
  -4   1   6       17.07       19.07      1.14 o 
  -3   1   6      104.92      109.49      1.45 o 
  -2   1   6      128.13      122.34      1.54 o 
  -1   1   6      111.07      105.79      1.32 o 
   0   1   6      260.49      256.04      2.51 o 
   1   1   6      273.73      263.03      3.02 o 
   2   1   6      242.44      247.91      3.58 o 
   3   1   6      179.62      171.69      2.71 o 
   4   1   6       98.66      106.26      1.76 o 
   5   1   6       42.97       43.75      1.08 o 
   6   1   6      160.09      155.51      2.96 o 
   7   1   6        1.93       -0.37      1.87 o 
   8   1   6        1.70        3.74      1.87 o 
  -6   2   6        1.82        1.50      1.87 o 
  -5   2   6       13.83       16.41      1.87 o 
  -4   2   6        1.15        1.26      0.70 o 
  -3   2   6       15.67       15.67      0.87 o 
  -2   2   6      117.54      112.22      1.45 o 
  -1   2   6        3.73        6.17      0.36 o 
   0   2   6        0.70        1.62      0.22 o 
   1   2   6        5.38        7.31      0.33 o 
   2   2   6       50.73       44.31      1.32 o 
   3   2   6       44.90       37.25      1.08 o 
   4   2   6      112.61      130.30      2.10 o 
   5   2   6      121.70      123.98      1.87 o 
   6   2   6        0.01        1.39      0.47 o 
   7   2   6       41.10       33.12      1.48 o 
   8   2   6        4.22        1.50      1.87 o 
  -6   3   6        4.71        5.98      2.24 o 
  -5   3   6       17.39       16.07      1.52 o 
  -4   3   6       55.86       55.45      2.23 o 
  -3   3   6       35.12       34.44      1.10 o 
  -2   3   6        0.79        1.76      0.42 o 
  -1   3   6      178.52      153.78      2.43 o 
   0   3   6       96.84       87.05      1.18 o 
   1   3   6       10.30        9.63      0.46 o 
   2   3   6      224.19      204.75      3.02 o 
   3   3   6      745.23      726.13     11.49 o 
   4   3   6        3.25        4.39      0.56 o 
   5   3   6       41.39       41.98      0.96 o 
   6   3   6        0.99       -0.59      0.59 o 
   7   3   6        5.83        6.79      1.35 o 
   8   3   6        0.17        0.96      1.50 o 
   9   3   6        1.23       -1.87      1.87 o 
  -5   4   6       54.77       54.46      2.33 o 
  -4   4   6       40.19       42.44      2.11 o 
  -3   4   6        6.67        7.25      1.17 o 
  -2   4   6        9.99        9.35      0.71 o 
  -1   4   6       23.21       20.18      0.66 o 
   0   4   6       47.09       44.26      2.03 o 
   1   4   6        6.25        2.24      1.76 o 
   2   4   6        0.03        0.28      0.27 o 
   3   4   6      128.67      127.03      2.37 o 
   4   4   6       33.23       32.54      1.29 o 
   5   4   6       40.49       39.41      1.17 o 
   6   4   6       30.14       27.91      1.89 o 
   7   4   6       79.45       77.97      1.91 o 
   8   4   6        2.17        0.37      1.23 o 
   9   4   6        0.42        0.58      1.87 o 
  -4   5   6        0.39        2.43      1.32 o 
  -3   5   6        0.18       -1.06      1.06 o 
  -2   5   6       20.56       20.82      1.29 o 
  -1   5   6        1.16       -0.33      0.59 o 
   0   5   6       18.61       18.36      0.90 o 
   1   5   6       68.88       74.06      1.20 o 
   2   5   6        2.29        3.61      0.42 o 
   3   5   6       53.68       50.71      1.09 o 
   4   5   6        5.44        4.12      0.63 o 
   5   5   6       27.61       26.36      1.06 o 
   6   5   6       18.84       15.55      1.12 o 
   7   5   6        9.21        9.02      0.97 o 
   8   5   6        0.84       -0.95      0.95 o 
   9   5   6        0.40       -0.50      1.47 o 
  -3   6   6        0.00       -1.12      1.87 o 
  -2   6   6        0.40       -1.12      1.68 o 
  -1   6   6       21.57       24.45      1.51 o 
   0   6   6      352.70      366.16      4.31 o 
   1   6   6      225.18      250.41      5.82 o 
   2   6   6      266.57      277.29      3.92 o 
   3   6   6       22.85       22.92      0.99 o 
   4   6   6       18.46       16.61      1.06 o 
   5   6   6       32.34       31.47      1.29 o 
   6   6   6        7.15        8.14      0.97 o 
   7   6   6       55.99       60.95      2.29 o 
   8   6   6        0.00        0.29      1.04 o 
  -2   7   6        6.09        4.11      2.24 o 
  -1   7   6        1.41        0.23      1.29 o 
   0   7   6       31.37       32.09      1.73 o 
   1   7   6        3.84        4.63      0.79 o 
   2   7   6       69.98       75.57      2.17 o 
   3   7   6        6.44        5.67      0.67 o 
   4   7   6       20.14       20.87      1.31 o 
   5   7   6       17.56       16.08      1.24 o 
   6   7   6        8.06       10.14      1.80 o 
   7   7   6        9.99       11.38      1.13 o 
   8   7   6        3.10        3.13      2.41 o 
  -1   8   6       21.73       23.34      3.74 o 
   0   8   6        0.12        0.93      1.59 o 
   1   8   6        5.50        5.42      1.59 o 
   2   8   6       63.70       61.57      3.85 o 
   3   8   6        9.62       10.46      0.96 o 
   4   8   6        1.30        1.04      1.56 o 
   5   8   6        1.98        1.74      1.35 o 
   6   8   6       27.18       30.79      3.18 o 
   7   8   6       19.29       26.75      3.74 o 
   2   9   6        3.53       -1.50      2.24 o 
   3   9   6        8.37        6.86      1.73 o 
   4   9   6        1.84        1.79      0.94 o 
   5   9   6        0.19       -1.50      1.50 o 
   6   9   6        0.08        0.00      2.24 o 
  -5  -7   7        6.95        7.10      1.43 o 
  -4  -7   7       46.50       43.54      2.08 o 
  -3  -7   7        5.13        4.63      1.25 o 
  -2  -7   7       32.77       40.41      2.01 o 
  -1  -7   7       14.45       14.94      1.51 o 
   0  -7   7        8.19        6.37      1.59 o 
   1  -7   7        8.64        9.34      2.62 o 
  -6  -6   7        0.71        0.20      0.87 o 
  -5  -6   7        2.54        1.68      1.08 o 
  -4  -6   7        0.17        0.04      0.83 o 
  -3  -6   7       10.96       16.75      1.31 o 
  -2  -6   7      177.34      184.28      3.22 o 
  -1  -6   7        2.52        0.64      0.92 o 
   0  -6   7       51.46       53.41      2.01 o 
   1  -6   7       32.95       37.93      1.84 o 
   2  -6   7       19.73       18.91      2.80 o 
   3  -6   7        8.05        9.72      2.99 o 
  -7  -5   7        1.68        0.50      1.29 o 
  -6  -5   7        1.67        1.39      1.11 o 
  -5  -5   7        1.45        0.37      0.83 o 
  -4  -5   7       63.44       64.90      1.84 o 
  -3  -5   7       39.25       45.69      1.54 o 
  -2  -5   7       23.24       24.04      1.24 o 
  -1  -5   7        5.62        5.40      1.10 o 
   0  -5   7       26.76       24.46      2.06 o 
   1  -5   7       21.94       20.31      1.36 o 
   2  -5   7        0.65       -0.50      1.17 o 
   3  -5   7       48.40       57.19      4.49 o 
   4  -5   7        0.17        1.12      2.24 o 
  -7  -4   7        0.13       -0.99      0.99 o 
  -6  -4   7       24.09       22.31      1.20 o 
  -5  -4   7       47.12       41.04      1.52 o 
  -4  -4   7       25.13       21.10      1.20 o 
  -3  -4   7      136.52      136.88      2.24 o 
  -2  -4   7       29.45       27.60      1.01 o 
  -1  -4   7        0.40       -0.16      0.38 o 
   0  -4   7       70.57       73.95      1.43 o 
   1  -4   7       35.47       35.49      1.48 o 
   2  -4   7       20.70       21.21      1.26 o 
   4  -4   7       26.28       29.53      3.74 o 
   5  -4   7        0.01       -0.75      2.24 o 
  -7  -3   7        1.98        1.68      1.32 o 
  -6  -3   7        0.23       -0.71      0.71 o 
  -5  -3   7       21.26       15.43      1.02 o 
  -4  -3   7      244.37      240.02      3.59 o 
  -3  -3   7        1.50        0.92      0.52 o 
  -2  -3   7      368.80      378.94      4.24 o 
  -1  -3   7       17.27       17.86      0.70 o 
   0  -3   7      116.53      118.56      1.79 o 
   1  -3   7      159.65      155.61      2.11 o 
   2  -3   7       99.75       92.60      2.00 o 
   3  -3   7       77.90       80.42      2.69 o 
   4  -3   7       12.36        8.22      2.62 o 
   5  -3   7        1.16        1.12      1.87 o 
   6  -3   7        2.66        1.87      2.24 o 
  -7  -2   7        3.73        6.17      1.59 o 
  -6  -2   7       39.02       33.92      1.54 o 
  -5  -2   7      116.18      109.88      2.27 o 
  -4  -2   7      159.15      151.63      2.52 o 
  -3  -2   7      323.07      304.93      3.28 o 
  -2  -2   7      297.77      296.81      3.44 o 
  -1  -2   7        3.71        5.13      0.50 o 
   0  -2   7      737.99      743.12      6.80 o 
   1  -2   7      139.60      157.52      2.04 o 
   2  -2   7       11.14       10.08      0.51 o 
   3  -2   7       11.64       12.83      1.50 o 
   4  -2   7        5.55        2.60      2.62 o 
   5  -2   7       12.41       12.33      2.24 o 
   6  -2   7       16.20       19.81      2.99 o 
   7  -2   7        0.61       -1.12      2.24 o 
  -7  -1   7       19.07       21.80      1.97 o 
  -6  -1   7       31.46       26.39      1.36 o 
  -5  -1   7       16.01       18.23      1.13 o 
  -4  -1   7      304.10      302.77      4.06 o 
  -3  -1   7       24.16       23.20      0.75 o 
  -2  -1   7       23.05       30.64      0.76 o 
  -1  -1   7      244.89      272.89      3.41 o 
   0  -1   7       13.04       11.02      0.50 o 
   1  -1   7      889.49      993.83      8.73 o 
   2  -1   7        3.40        2.89      0.48 o 
   3  -1   7      170.41      164.87      2.70 o 
   4  -1   7        9.46       10.51      0.81 o 
   5  -1   7        1.97        2.62      1.50 o 
   6  -1   7        2.35        1.50      1.87 o 
   7  -1   7        0.10       -0.37      1.87 o 
  -7   0   7        0.09        0.37      1.87 o 
  -6   0   7       27.14       21.87      1.31 o 
  -5   0   7       34.86       34.56      1.57 o 
  -4   0   7      107.08      101.89      1.90 o 
  -3   0   7       47.56       49.41      1.00 o 
  -2   0   7      186.86      232.65      2.56 o 
  -1   0   7      761.91      812.09      7.33 o 
   0   0   7      233.32      232.22      2.85 o 
   1   0   7      260.64      259.38      2.55 o 
   2   0   7       62.32       76.57      1.31 o 
   3   0   7      303.69      330.25      4.68 o 
   4   0   7        0.26       -0.37      0.37 o 
   5   0   7       13.75       11.67      1.13 o 
   6   0   7       99.93       92.69      4.86 o 
   7   0   7       21.40       20.56      2.99 o 
   8   0   7        1.43        0.00      2.24 o 
  -7   1   7        3.35        4.49      2.24 o 
  -6   1   7        4.09        2.24      1.87 o 
  -5   1   7       50.14       49.56      1.70 o 
  -4   1   7        1.35        1.33      0.70 o 
  -3   1   7        7.26        6.63      0.48 o 
  -2   1   7       51.70       65.46      1.06 o 
  -1   1   7       93.00       97.72      1.32 o 
   0   1   7       35.51       31.68      0.61 o 
   1   1   7      493.45      538.10      5.88 o 
   2   1   7      307.57      309.69      3.75 o 
   3   1   7      152.24      172.29      2.84 o 
   4   1   7      120.66      109.19      2.06 o 
   5   1   7        0.97        0.00      0.86 o 
   6   1   7        0.78        1.58      0.55 o 
   7   1   7       17.61       16.82      2.62 o 
   8   1   7        0.38       -1.50      1.87 o 
  -6   2   7        4.25        4.86      2.24 o 
  -5   2   7        0.90        1.41      1.17 o 
  -4   2   7        0.12       -0.65      0.65 o 
  -3   2   7       15.46       15.51      0.91 o 
  -2   2   7      368.61      367.81      3.65 o 
  -1   2   7       29.53       29.61      0.70 o 
   0   2   7        3.41        3.77      0.31 o 
   1   2   7      104.80       91.09      1.26 o 
   2   2   7      165.31      165.01      2.59 o 
   3   2   7        5.34        6.37      0.62 o 
   4   2   7        0.07       -0.19      0.37 o 
   5   2   7        1.02        1.12      0.56 o 
   6   2   7      208.06      202.14      2.53 o 
   7   2   7        2.44        1.98      0.63 o 
   8   2   7        9.36        4.30      1.32 o 
  -6   3   7        4.88        6.73      2.24 o 
  -5   3   7        8.41        7.43      1.44 o 
  -4   3   7       19.08       19.88      1.70 o 
  -3   3   7       35.38       32.81      1.13 o 
  -2   3   7       75.31       72.51      1.38 o 
  -1   3   7        0.10        0.77      0.28 o 
   0   3   7        0.20       -0.25      0.25 o 
   1   3   7       31.33       29.17      0.65 o 
   2   3   7        9.80       10.20      0.56 o 
   3   3   7       51.08       50.27      1.59 o 
   4   3   7      222.95      237.72      4.49 o 
   5   3   7       23.34       28.05      1.00 o 
   6   3   7       80.05       76.85      1.44 o 
   7   3   7        1.47       -0.39      0.58 o 
   8   3   7        3.95        3.82      1.17 o 
   9   3   7        1.68        1.87      2.24 o 
  -5   4   7        6.61        9.47      1.44 o 
  -4   4   7        0.78        0.37      1.68 o 
  -3   4   7        8.66        7.70      1.32 o 
  -2   4   7        5.42        6.26      0.71 o 
  -1   4   7        0.69        0.33      0.32 o 
   0   4   7       21.86       20.25      0.78 o 
   1   4   7      127.91      114.05      2.11 o 
   2   4   7       49.33       44.26      0.80 o 
   3   4   7       37.66       38.92      1.29 o 
   4   4   7      313.46      320.80      4.89 o 
   5   4   7       28.02       28.91      1.12 o 
   6   4   7       21.89       19.95      1.00 o 
   7   4   7       18.29       16.84      0.95 o 
   8   4   7        0.00       -0.70      0.70 o 
   9   4   7        0.04       -0.58      1.50 o 
  -4   5   7       35.35       40.15      2.23 o 
  -3   5   7       11.57       10.04      1.44 o 
  -2   5   7        0.37       -0.62      0.94 o 
  -1   5   7        3.00        1.22      0.57 o 
   0   5   7        0.13       -0.16      0.40 o 
   1   5   7        1.91        2.46      0.42 o 
   2   5   7       22.36       25.92      0.85 o 
   3   5   7       54.26       56.76      1.44 o 
   4   5   7       60.92       53.83      1.73 o 
   5   5   7       70.46       74.50      1.77 o 
   6   5   7        9.61        7.41      0.86 o 
   7   5   7       12.20        8.29      0.97 o 
   8   5   7        1.87        1.15      0.92 o 
   9   5   7        4.26        6.47      1.26 o 
  -3   6   7       13.43       14.02      2.99 o 
  -2   6   7        3.05        0.40      0.99 o 
  -1   6   7        2.45        2.62      1.06 o 
   0   6   7        2.49       -0.98      1.62 o 
   1   6   7      625.12      639.52     10.03 o 
   2   6   7        4.62        6.60      0.76 o 
   3   6   7        0.49       -0.37      0.49 o 
   4   6   7       12.05       10.30      0.87 o 
   5   6   7       10.86       10.45      0.87 o 
   6   6   7       28.74       27.92      1.64 o 
   7   6   7       27.00       27.22      1.76 o 
   8   6   7        0.87       -1.10      1.10 o 
  -2   7   7        5.35        6.35      2.24 o 
  -1   7   7        4.57        3.36      1.14 o 
   0   7   7       25.95       29.11      1.73 o 
   1   7   7        0.14       -0.51      0.78 o 
   2   7   7        0.10       -0.06      0.63 o 
   3   7   7        4.69        4.79      0.67 o 
   4   7   7       17.72       16.24      1.29 o 
   5   7   7       16.49       17.84      1.25 o 
   6   7   7        0.77       -0.26      1.29 o 
   7   7   7        2.49        2.96      0.92 o 
   8   7   7        7.06        6.76      1.59 o 
  -1   8   7        7.10        9.34      2.62 o 
   0   8   7       56.76       62.05      2.91 o 
   1   8   7       76.77       76.81      3.17 o 
   2   8   7        0.29        0.37      1.32 o 
   3   8   7        7.32        6.62      0.89 o 
   4   8   7       49.80       54.13      1.94 o 
   5   8   7        8.58       11.27      1.96 o 
   6   8   7       12.92       14.28      1.43 o 
   7   8   7       38.41       44.80      2.14 o 
   2   9   7        2.31        0.37      1.59 o 
   3   9   7        1.94       -0.13      1.14 o 
   4   9   7        9.90        9.08      1.16 o 
   5   9   7        0.00       -0.19      2.16 o 
  -5  -7   8        8.88       12.13      2.06 o 
  -4  -7   8        2.06        0.79      1.21 o 
  -3  -7   8       73.55       77.48      2.23 o 
  -2  -7   8        1.35        1.21      1.14 o 
  -1  -7   8        0.16       -0.37      1.32 o 
   0  -7   8        0.61       -1.32      1.32 o 
  -6  -6   8        1.32       -0.22      1.02 o 
  -5  -6   8        1.92        1.24      0.97 o 
  -4  -6   8        3.18        1.21      1.14 o 
  -3  -6   8        0.63       -0.56      0.93 o 
  -2  -6   8       52.37       53.33      1.77 o 
  -1  -6   8        7.54        6.94      1.08 o 
   0  -6   8       80.52       88.48      3.03 o 
   1  -6   8       56.43       60.92      2.20 o 
   2  -6   8       17.11       15.02      2.62 o 
  -7  -5   8        3.54        1.87      2.24 o 
  -6  -5   8        3.78        4.12      1.06 o 
  -5  -5   8        0.00       -0.10      0.78 o 
  -4  -5   8        3.68        2.01      0.83 o 
  -3  -5   8      575.88      588.38      6.55 o 
  -2  -5   8       11.60       19.46      2.43 o 
  -1  -5   8        0.15       -0.62      0.62 o 
   0  -5   8      122.54      129.14      5.24 o 
   1  -5   8       14.77       13.64      1.63 o 
   2  -5   8       20.61       20.14      1.60 o 
   3  -5   8        2.05        4.49      2.24 o 
   4  -5   8        4.39        4.49      2.62 o 
  -7  -4   8        6.19       10.07      1.86 o 
  -6  -4   8        8.32        7.13      0.94 o 
  -5  -4   8        0.04       -0.68      0.68 o 
  -4  -4   8       16.72       15.62      1.12 o 
  -3  -4   8      505.14      507.44      5.71 o 
  -2  -4   8       42.23       43.52      1.36 o 
  -1  -4   8        2.19        0.44      0.57 o 
   0  -4   8       14.39       16.44      0.86 o 
   1  -4   8       83.69       85.04      2.14 o 
   2  -4   8       13.11       10.94      0.96 o 
   3  -4   8       30.00       37.75      3.74 o 
   4  -4   8       95.49      105.77      5.61 o 
   5  -4   8        4.80        3.74      2.62 o 
  -7  -3   8        0.26       -0.93      1.32 o 
  -6  -3   8        2.16        0.54      0.83 o 
  -5  -3   8       26.34       26.94      1.29 o 
  -4  -3   8        4.43        2.97      0.78 o 
  -3  -3   8       68.30       67.48      1.53 o 
  -2  -3   8       31.65       30.52      1.01 o 
  -1  -3   8       72.69       74.86      1.38 o 
   0  -3   8       39.82       44.29      1.09 o 
   1  -3   8       91.57      101.99      1.83 o 
   2  -3   8       74.94       74.35      1.77 o 
   3  -3   8      235.02      243.89      5.98 o 
   4  -3   8       47.36       50.46      4.11 o 
   5  -3   8        6.08        5.23      2.24 o 
   6  -3   8        3.69        3.36      2.62 o 
  -7  -2   8        1.47        0.93      1.32 o 
  -6  -2   8       11.38        7.48      1.09 o 
  -5  -2   8        9.23        8.38      0.83 o 
  -4  -2   8       60.75       54.43      1.58 o 
  -3  -2   8       49.83       57.24      1.30 o 
  -2  -2   8       45.88       43.78      1.30 o 
  -1  -2   8      118.37      135.43      1.93 o 
   0  -2   8        5.24        6.98      0.42 o 
   1  -2   8       84.81       86.17      1.42 o 
   2  -2   8        1.02        1.69      0.58 o 
   3  -2   8      287.95      282.43      5.74 o 
   4  -2   8      101.59       98.15      5.05 o 
   5  -2   8       10.24       10.47      2.24 o 
   6  -2   8       27.56       29.53      3.74 o 
   7  -2   8       17.12       19.81      3.36 o 
  -7  -1   8        0.78       -0.79      2.06 o 
  -6  -1   8        5.75        5.96      0.99 o 
  -5  -1   8      182.72      171.26      2.82 o 
  -4  -1   8        5.81        8.92      0.83 o 
  -3  -1   8        2.20        2.06      0.44 o 
  -2  -1   8        5.41        4.42      0.56 o 
  -1  -1   8       37.98       41.49      1.12 o 
   0  -1   8       17.45       18.09      0.84 o 
   1  -1   8      252.20      258.90      2.40 o 
   2  -1   8        7.46        7.38      0.54 o 
   3  -1   8      163.90      169.39      2.89 o 
   4  -1   8      124.95      124.57      3.92 o 
   5  -1   8       10.03        5.61      1.87 o 
   6  -1   8       16.32       15.32      2.62 o 
   7  -1   8        2.92        0.37      2.24 o 
  -7   0   8        3.89        3.74      2.24 o 
  -6   0   8        0.05       -0.77      0.77 o 
  -5   0   8       83.13       82.14      2.28 o 
  -4   0   8        1.48        1.24      0.68 o 
  -3   0   8        0.56        0.48      0.38 o 
  -2   0   8       14.10       17.51      0.67 o 
  -1   0   8      415.85      447.50      4.34 o 
   0   0   8      571.44      602.26      6.73 o 
   1   0   8        0.71        5.43      0.43 o 
   2   0   8        2.39        2.91      0.37 o 
   3   0   8       36.49       38.68      1.36 o 
   4   0   8       13.51       15.07      0.92 o 
   5   0   8       33.95       30.00      1.52 o 
   6   0   8       15.16       17.19      2.62 o 
   7   0   8        0.45        0.37      1.87 o 
   8   0   8        1.52        0.37      2.24 o 
  -6   1   8        5.17        4.70      1.31 o 
  -5   1   8      115.99      117.13      2.71 o 
  -4   1   8        0.00       -0.24      0.70 o 
  -3   1   8        0.85        0.85      0.45 o 
  -2   1   8      470.60      473.10      4.64 o 
  -1   1   8      145.38      151.15      1.82 o 
   0   1   8      173.95      169.08      1.88 o 
   1   1   8      181.57      165.88      1.93 o 
   2   1   8      726.14      758.24      9.57 o 
   3   1   8      507.92      485.58      6.70 o 
   4   1   8       34.73       33.78      1.14 o 
   5   1   8       39.96       34.18      2.33 o 
   6   1   8       32.46       28.29      1.83 o 
   7   1   8       13.35       12.33      2.24 o 
   8   1   8        0.00        0.00      1.87 o 
  -6   2   8       10.85       13.12      1.52 o 
  -5   2   8        4.22        4.03      1.17 o 
  -4   2   8        1.84        1.42      0.81 o 
  -3   2   8       11.13       11.85      0.83 o 
  -2   2   8      215.18      209.64      2.40 o 
  -1   2   8       85.97       82.86      1.23 o 
   0   2   8       49.67       45.08      0.83 o 
   1   2   8       19.10       22.49      0.62 o 
   2   2   8       88.40       87.86      1.73 o 
   3   2   8       70.74       83.16      2.11 o 
   4   2   8        0.43        0.87      0.43 o 
   5   2   8      114.62      105.99      1.94 o 
   6   2   8        0.05       -0.58      0.58 o 
   7   2   8      120.94      107.47      2.21 o 
   8   2   8        0.33       -0.37      1.50 o 
  -5   3   8        2.38        3.55      1.68 o 
  -4   3   8        4.75        5.73      2.24 o 
  -3   3   8       19.44       16.64      0.94 o 
  -2   3   8       37.72       35.99      0.89 o 
  -1   3   8       87.47       90.85      1.36 o 
   0   3   8       15.29       15.66      0.57 o 
   1   3   8      152.01      149.43      1.75 o 
   2   3   8      109.21      118.52      1.87 o 
   3   3   8       14.45       12.75      1.68 o 
   4   3   8       59.18       59.06      1.85 o 
   5   3   8       65.31       66.01      1.79 o 
   6   3   8       94.41       97.57      1.70 o 
   7   3   8        0.25       -0.43      0.52 o 
   8   3   8        1.60        2.33      1.17 o 
  -5   4   8        6.76        6.92      2.24 o 
  -4   4   8        1.01        0.19      1.06 o 
  -3   4   8        1.55        1.04      1.17 o 
  -2   4   8       49.21       44.94      1.37 o 
  -1   4   8       27.40       27.34      0.87 o 
   0   4   8        1.07        1.07      0.36 o 
   1   4   8        0.90        0.86      0.32 o 
   2   4   8       27.63       24.89      0.82 o 
   3   4   8       46.89       40.83      1.87 o 
   4   4   8       44.23       44.68      1.85 o 
   5   4   8       90.07       91.06      2.22 o 
   6   4   8        0.16        0.25      0.69 o 
   7   4   8       34.91       29.87      1.23 o 
   8   4   8        6.30        8.54      1.14 o 
   9   4   8        1.81        4.43      3.36 o 
  -4   5   8       22.33       25.32      1.97 o 
  -3   5   8        3.92        2.43      1.32 o 
  -2   5   8        1.00        0.27      0.92 o 
  -1   5   8       41.52       36.95      1.18 o 
   0   5   8        8.66        7.03      0.76 o 
   1   5   8        3.81        3.94      0.47 o 
   2   5   8       70.69       67.40      1.64 o 
   3   5   8      102.91      105.33      2.00 o 
   4   5   8        0.12        0.25      0.65 o 
   5   5   8        2.09        1.16      0.77 o 
   6   5   8        5.30        4.89      0.83 o 
   7   5   8        3.67        3.14      0.76 o 
   8   5   8        0.60        0.12      1.08 o 
   9   5   8        0.02       -1.04      1.04 o 
  -3   6   8        2.18        2.58      1.44 o 
  -2   6   8        3.05        1.58      1.14 o 
  -1   6   8        4.49        3.36      1.04 o 
   0   6   8       18.56       21.64      1.06 o 
   1   6   8        3.70        3.19      2.70 o 
   2   6   8        5.24        4.50      0.61 o 
   3   6   8        8.37        9.23      0.64 o 
   4   6   8        0.70       -0.63      0.63 o 
   5   6   8       53.10       55.11      1.41 o 
   6   6   8       11.51       10.08      1.29 o 
   7   6   8       24.75       22.00      1.64 o 
   8   6   8        0.25        0.62      1.42 o 
  -2   7   8        4.57        3.36      1.70 o 
  -1   7   8        0.59       -1.14      1.14 o 
   0   7   8        6.19        6.13      1.21 o 
   1   7   8       18.00       20.83      1.16 o 
   2   7   8        6.61        7.64      0.82 o 
   3   7   8        9.34        9.83      0.84 o 
   4   7   8        0.16       -0.75      0.75 o 
   5   7   8       42.65       43.36      1.63 o 
   6   7   8        1.92       -0.79      0.87 o 
   7   7   8        1.59       -0.22      1.20 o 
   8   7   8        0.01       -2.43      2.43 o 
   0   8   8       34.52       34.93      2.50 o 
   1   8   8       82.02       88.96      4.86 o 
   2   8   8      122.02      132.26      3.94 o 
   3   8   8        0.05       -0.70      0.70 o 
   4   8   8        4.38        4.22      0.84 o 
   5   8   8        9.52       11.14      1.25 o 
   6   8   8        7.25       10.26      1.29 o 
   7   8   8       17.18       23.84      2.40 o 
   2   9   8       10.26        5.58      1.70 o 
   3   9   8        1.83        0.21      1.21 o 
   4   9   8        0.48        0.44      1.00 o 
   5   9   8        7.60        9.99      1.91 o 
  -4  -7   9        0.57       -0.25      1.29 o 
  -3  -7   9        0.07       -0.93      1.12 o 
  -2  -7   9        0.00       -1.08      1.08 o 
  -1  -7   9        0.97        0.93      1.32 o 
   0  -7   9       11.04       12.12      1.70 o 
  -5  -6   9        5.70        7.07      1.43 o 
  -4  -6   9        0.75       -0.99      0.99 o 
  -3  -6   9        1.48        1.02      1.29 o 
  -2  -6   9       66.53       70.77      2.10 o 
  -1  -6   9        7.37        7.29      1.59 o 
   0  -6   9        2.30        2.43      2.06 o 
   1  -6   9       13.51       15.56      1.40 o 
   2  -6   9       17.41       16.10      3.92 o 
  -6  -5   9       32.75       40.67      1.83 o 
  -5  -5   9       24.05       23.35      1.35 o 
  -4  -5   9        7.17        5.93      1.50 o 
  -3  -5   9        8.20        7.94      1.16 o 
  -2  -5   9      212.65      225.21      3.59 o 
  -1  -5   9       18.68       17.58      1.12 o 
   0  -5   9       22.96       24.38      1.57 o 
   1  -5   9       43.78       54.98      2.65 o 
   2  -5   9       11.59        8.61      1.33 o 
   3  -5   9        4.79        5.98      2.24 o 
   4  -5   9        0.42       -1.12      2.24 o 
  -7  -4   9        2.23        1.12      1.50 o 
  -6  -4   9        0.01       -0.57      0.78 o 
  -5  -4   9        1.09        0.37      0.75 o 
  -4  -4   9       11.21       11.02      1.02 o 
  -3  -4   9        5.44        7.34      0.96 o 
  -2  -4   9      621.53      644.95      6.92 o 
  -1  -4   9        7.43        5.69      0.69 o 
   0  -4   9       37.37       40.54      3.02 o 
   1  -4   9      153.19      157.55      3.11 o 
   2  -4   9       20.51       19.36      1.29 o 
   3  -4   9       10.25       11.59      2.62 o 
   4  -4   9       11.87       14.58      2.99 o 
   5  -4   9        7.03        4.49      2.99 o 
  -7  -3   9        1.96        0.93      1.59 o 
  -6  -3   9        3.74        2.01      0.97 o 
  -5  -3   9        0.78       -0.47      0.75 o 
  -4  -3   9       64.65       63.29      1.77 o 
  -3  -3   9       86.54       83.63      1.79 o 
  -2  -3   9      153.68      153.17      2.30 o 
  -1  -3   9        0.11       -0.44      0.45 o 
   0  -3   9       44.40       44.45      1.17 o 
   1  -3   9       66.31       68.26      1.45 o 
   2  -3   9       26.02       27.94      1.26 o 
   3  -3   9       62.94       64.83      2.60 o 
   4  -3   9        0.13        1.12      1.87 o 
   5  -3   9       19.16       17.94      2.99 o 
   6  -3   9        7.38       12.33      2.99 o 
  -7  -2   9        0.00       -0.56      1.32 o 
  -6  -2   9       15.58       13.13      1.31 o 
  -5  -2   9       45.76       36.53      1.39 o 
  -4  -2   9       35.59       31.83      1.35 o 
  -3  -2   9      233.63      225.97      3.36 o 
  -2  -2   9      122.47      114.79      1.84 o 
  -1  -2   9       16.11       14.35      0.72 o 
   0  -2   9      194.87      202.09      2.35 o 
   1  -2   9       26.55       29.80      0.97 o 
   2  -2   9        6.84        5.95      0.57 o 
   3  -2   9      316.54      319.27      6.37 o 
   4  -2   9      179.38      191.51      4.49 o 
   5  -2   9        3.77        2.62      1.87 o 
   6  -2   9       11.92       10.84      2.62 o 
  -7  -1   9        0.52       -0.56      3.55 o 
  -6  -1   9        0.10       -0.77      0.77 o 
  -5  -1   9       19.79       18.65      1.36 o 
  -4  -1   9      123.60      120.70      2.33 o 
  -3  -1   9       21.02       19.09      0.89 o 
  -2  -1   9      242.63      251.56      2.87 o 
  -1  -1   9       42.50       40.94      1.00 o 
   0  -1   9      263.08      271.88      3.11 o 
   1  -1   9      190.93      203.11      2.04 o 
   2  -1   9       65.60       67.97      1.62 o 
   3  -1   9       29.14       28.31      1.39 o 
   4  -1   9      112.72      111.79      3.04 o 
   5  -1   9       42.81       39.13      1.87 o 
   6  -1   9       12.15       14.20      2.62 o 
   7  -1   9        1.37        1.87      2.24 o 
  -6   0   9       11.41       12.06      1.47 o 
  -5   0   9       91.44       88.13      2.35 o 
  -4   0   9       85.50       85.61      2.27 o 
  -3   0   9      146.54      149.64      2.20 o 
  -2   0   9      347.33      351.74      3.70 o 
  -1   0   9        3.83        3.57      0.42 o 
   0   0   9      447.30      446.38      4.85 o 
   1   0   9      359.86      404.43      3.78 o 
   2   0   9        6.37        4.81      0.40 o 
   3   0   9       65.34       63.12      1.31 o 
   4   0   9       75.97       70.35      1.74 o 
   5   0   9        0.07       -0.63      0.63 o 
   6   0   9       27.89       30.27      2.99 o 
   7   0   9        1.93        1.50      1.87 o 
   8   0   9        5.78        1.12      2.24 o 
  -6   1   9        4.54        3.86      1.31 o 
  -5   1   9       26.91       29.09      1.92 o 
  -4   1   9      194.26      189.96      3.58 o 
  -3   1   9       34.36       33.93      1.01 o 
  -2   1   9        0.93        2.06      0.43 o 
  -1   1   9      409.19      431.44      4.28 o 
   0   1   9       70.21       63.64      1.07 o 
   1   1   9     1031.14     1054.67      9.10 o 
   2   1   9       33.74       31.91      0.99 o 
   3   1   9      122.75      111.06      1.80 o 
   4   1   9       38.45       40.72      1.26 o 
   5   1   9        3.07        1.26      0.70 o 
   6   1   9        0.01       -0.90      0.90 o 
   7   1   9        0.97        0.00      1.50 o 
   8   1   9        0.73        0.00      2.24 o 
  -6   2   9        9.84        8.60      1.52 o 
  -5   2   9       32.21       33.38      1.97 o 
  -4   2   9       51.76       50.01      1.70 o 
  -3   2   9        1.78        0.56      0.63 o 
  -2   2   9       39.29       41.89      0.97 o 
  -1   2   9      352.94      337.94      3.52 o 
   0   2   9       41.41       42.19      0.85 o 
   1   2   9      121.70      122.90      1.63 o 
   2   2   9      149.64      153.40      2.59 o 
   3   2   9      247.36      254.16      4.76 o 
   4   2   9        2.77        2.31      0.48 o 
   5   2   9       23.58       20.31      2.06 o 
   6   2   9       72.18       63.47      1.72 o 
   7   2   9       12.28       13.11      0.82 o 
   8   2   9        0.57        0.75      1.87 o 
  -5   3   9       16.49       19.19      2.06 o 
  -4   3   9        8.33        8.53      1.44 o 
  -3   3   9        5.07        5.60      0.71 o 
  -2   3   9       30.72       30.94      0.91 o 
  -1   3   9       56.26       56.17      1.10 o 
   0   3   9        8.60        8.28      0.50 o 
   1   3   9      158.39      161.02      1.90 o 
   2   3   9      103.14       98.31      1.94 o 
   3   3   9      140.54      148.39      3.17 o 
   4   3   9       73.71       69.52      2.11 o 
   5   3   9        0.06       -0.79      0.79 o 
   6   3   9       27.01       32.18      1.57 o 
   7   3   9       38.20       38.79      1.19 o 
   8   3   9        1.59        1.76      1.21 o 
  -5   4   9        0.38        1.66      2.24 o 
  -4   4   9        0.45       -1.04      1.17 o 
  -3   4   9        0.16       -0.17      1.50 o 
  -2   4   9       47.12       43.30      1.37 o 
  -1   4   9       15.50       15.88      0.73 o 
   0   4   9        6.03        6.20      0.59 o 
   1   4   9       39.03       33.63      0.83 o 
   2   4   9       80.73       83.75      1.41 o 
   3   4   9        2.30        1.73      0.48 o 
   4   4   9        2.39        4.15      0.79 o 
   5   4   9        2.98        3.38      0.96 o 
   6   4   9      124.82      133.36      2.94 o 
   7   4   9        6.59        4.98      0.79 o 
   8   4   9       21.37       17.55      1.68 o 
   9   4   9        1.24        1.05      1.50 o 
  -4   5   9        2.25        5.28      1.87 o 
  -3   5   9        4.65        3.43      1.44 o 
  -2   5   9        5.87        5.34      1.04 o 
  -1   5   9        9.69        9.15      0.82 o 
   0   5   9        5.69        3.97      0.51 o 
   1   5   9        2.67        2.63      0.50 o 
   2   5   9       25.16       26.62      0.87 o 
   3   5   9        2.03        2.44      0.52 o 
   4   5   9       89.12       94.46      1.94 o 
   5   5   9        1.77        0.97      0.77 o 
   6   5   9       69.54       72.23      1.96 o 
   7   5   9        1.74       -0.65      0.75 o 
   8   5   9        7.56        7.05      1.33 o 
   9   5   9        3.12        1.50      2.24 o 
  -3   6   9        4.47        3.55      1.68 o 
  -2   6   9        1.95        1.47      1.04 o 
  -1   6   9        2.82        0.88      0.92 o 
   0   6   9        0.02       -0.62      0.62 o 
   1   6   9        5.67        5.73      0.72 o 
   2   6   9        4.78        4.83      0.59 o 
   3   6   9       18.67       18.15      0.81 o 
   4   6   9       70.03       70.50      1.82 o 
   5   6   9       10.74        9.85      0.87 o 
   6   6   9       21.53       20.09      1.31 o 
   7   6   9        8.40        8.36      1.79 o 
   8   6   9        0.02       -0.23      1.27 o 
  -2   7   9        0.15       -1.44      1.44 o 
  -1   7   9        1.06       -0.75      1.14 o 
   0   7   9        1.28        0.04      1.14 o 
   1   7   9        1.32        0.12      0.95 o 
   2   7   9       13.38       16.28      0.99 o 
   3   7   9        2.43        2.14      0.66 o 
   4   7   9        8.74        7.22      0.97 o 
   5   7   9       27.81       31.45      2.10 o 
   6   7   9        7.79        6.52      1.06 o 
   7   7   9        6.63        2.24      1.29 o 
   8   7   9        1.45        0.66      2.22 o 
   0   8   9        0.05       -1.05      2.80 o 
   1   8   9       71.16       72.51      4.49 o 
   2   8   9        1.16        1.84      0.95 o 
   3   8   9        0.98       -0.67      0.67 o 
   4   8   9        1.04       -1.07      1.07 o 
   5   8   9        4.10        4.35      1.10 o 
   6   8   9        5.66        4.17      1.20 o 
   7   8   9        5.16        3.95      1.41 o 
   3   9   9        2.87        2.23      1.12 o 
   4   9   9        3.28        2.11      0.85 o 
   5   9   9        0.72        1.51      1.24 o 
  -2  -7  10        0.30       -0.24      1.44 o 
  -5  -6  10        0.04       -1.21      1.21 o 
  -4  -6  10        0.04       -1.14      1.14 o 
  -3  -6  10        0.90       -0.93      0.93 o 
  -2  -6  10        6.58        3.38      1.06 o 
  -1  -6  10        2.57        2.24      1.87 o 
   0  -6  10       14.41       14.08      1.59 o 
   1  -6  10       13.40       12.19      1.91 o 
   2  -6  10        4.94        0.00      1.87 o 
  -6  -5  10       28.18       34.39      1.71 o 
  -5  -5  10        8.76       10.86      1.29 o 
  -4  -5  10        0.25       -0.83      0.83 o 
  -3  -5  10      103.34       93.96      2.33 o 
  -2  -5  10        1.68        0.93      0.93 o 
  -1  -5  10        1.34       -0.50      0.86 o 
   0  -5  10        4.04        4.11      1.08 o 
   1  -5  10        7.17        7.53      1.14 o 
   2  -5  10        3.84        4.30      0.96 o 
   3  -5  10        0.04       -0.37      2.24 o 
  -6  -4  10        1.05        2.58      1.02 o 
  -5  -4  10        2.07        2.46      0.87 o 
  -4  -4  10        1.59        1.00      0.84 o 
  -3  -4  10        6.84        3.28      1.19 o 
  -2  -4  10       99.32      102.99      2.29 o 
  -1  -4  10       17.15       15.20      1.02 o 
   0  -4  10      151.80      148.70      3.29 o 
   1  -4  10      107.00      110.73      2.62 o 
   2  -4  10       37.36       36.10      1.52 o 
   3  -4  10       27.71       35.51      3.74 o 
   4  -4  10       17.11       22.80      3.36 o 
  -6  -3  10        9.49       13.49      1.51 o 
  -5  -3  10        1.31        0.83      0.78 o 
  -4  -3  10        0.00       -0.63      0.63 o 
  -3  -3  10      508.48      492.14      5.65 o 
  -2  -3  10        4.84       11.72      1.02 o 
  -1  -3  10       12.49       12.42      0.79 o 
   0  -3  10      415.82      399.76      5.16 o 
   1  -3  10       23.29       27.34      1.19 o 
   2  -3  10       81.10       77.25      1.85 o 
   3  -3  10        0.81       -0.75      0.90 o 
   4  -3  10        1.98        0.00      1.87 o 
   5  -3  10        1.51       -1.12      1.87 o 
  -6  -2  10        0.56        0.20      0.99 o 
  -5  -2  10        2.21        1.87      0.83 o 
  -4  -2  10       48.10       41.11      1.48 o 
  -3  -2  10      266.04      274.57      3.97 o 
  -2  -2  10      262.49      259.93      3.08 o 
  -1  -2  10       88.27       84.24      1.60 o 
   0  -2  10       27.09       28.73      0.92 o 
   1  -2  10      107.76      106.59      1.93 o 
   2  -2  10        5.54        3.94      0.70 o 
   3  -2  10       67.92       71.08      3.18 o 
   4  -2  10      327.32      322.04      6.74 o 
   5  -2  10       12.77       10.84      2.62 o 
   6  -2  10        5.13        5.98      2.24 o 
  -6  -1  10        0.27       -0.92      0.92 o 
  -5  -1  10        5.70        6.08      1.04 o 
  -4  -1  10        8.45        7.91      0.87 o 
  -3  -1  10       91.63       90.69      1.77 o 
  -2  -1  10        0.11       -0.35      0.38 o 
  -1  -1  10      267.19      260.68      3.18 o 
   0  -1  10       45.56       51.06      1.06 o 
   1  -1  10      109.88      126.12      1.81 o 
   2  -1  10      118.09      117.95      2.40 o 
   3  -1  10      270.64      254.60      4.10 o 
   4  -1  10      123.50      129.60      4.11 o 
   5  -1  10       23.91       24.40      1.79 o 
   6  -1  10        3.32        4.11      2.24 o 
   7  -1  10        0.08        1.12      2.24 o 
  -6   0  10        0.00       -0.86      0.86 o 
  -5   0  10       23.11       22.85      1.43 o 
  -4   0  10      145.16      135.16      2.46 o 
  -3   0  10        5.27        5.49      0.72 o 
  -2   0  10       20.26       20.24      0.78 o 
  -1   0  10       32.35       36.50      0.92 o 
   0   0  10        0.33        0.83      0.35 o 
   1   0  10       75.53       75.97      1.25 o 
   2   0  10       19.24       20.74      0.78 o 
   3   0  10      190.81      178.14      2.55 o 
   4   0  10      133.11      130.48      2.65 o 
   5   0  10       43.02       46.65      2.07 o 
   6   0  10       57.43       61.30      4.11 o 
   7   0  10       22.20       26.54      3.36 o 
  -6   1  10        2.78        2.77      1.24 o 
  -5   1  10       66.55       61.98      2.06 o 
  -4   1  10       14.09       16.85      1.86 o 
  -3   1  10        9.25        8.19      0.66 o 
  -2   1  10       33.17       32.10      0.90 o 
  -1   1  10        0.28       -0.28      0.34 o 
   0   1  10       90.51       89.21      1.34 o 
   1   1  10       54.17       59.51      1.01 o 
   2   1  10        0.63       -0.28      0.31 o 
   3   1  10       52.15       55.77      1.24 o 
   4   1  10      103.02       96.54      2.18 o 
   5   1  10       59.31       54.37      1.66 o 
   6   1  10       21.34       22.55      1.40 o 
   7   1  10        0.51       -1.50      1.50 o 
   8   1  10        0.65        1.12      2.24 o 
  -6   2  10        0.06       -0.75      1.50 o 
  -5   2  10       11.29       11.52      1.70 o 
  -4   2  10       29.42       34.29      1.64 o 
  -3   2  10       13.56       13.89      0.97 o 
  -2   2  10        2.83        2.89      0.44 o 
  -1   2  10       29.09       34.90      0.90 o 
   0   2  10      170.99      182.27      2.18 o 
   1   2  10       21.75       21.03      0.63 o 
   2   2  10       19.90       17.93      0.97 o 
   3   2  10       28.11       26.79      0.99 o 
   4   2  10        0.27        0.37      0.48 o 
   5   2  10       22.27       19.44      1.14 o 
   6   2  10       20.51       20.01      1.36 o 
   7   2  10        1.64       -0.63      0.63 o 
   8   2  10        1.98        2.62      1.87 o 
  -5   3  10       20.47       23.39      1.97 o 
  -4   3  10        1.94        2.43      1.32 o 
  -3   3  10       17.92       19.22      1.10 o 
  -2   3  10       92.38       92.96      1.75 o 
  -1   3  10        8.41        9.09      0.56 o 
   0   3  10        0.41        0.16      0.39 o 
   1   3  10       18.56       17.17      0.65 o 
   2   3  10      398.22      406.59      5.75 o 
   3   3  10      169.79      154.23      2.73 o 
   4   3  10       51.77       52.15      1.85 o 
   5   3  10       12.87       10.08      1.31 o 
   6   3  10       11.05        8.77      1.08 o 
   7   3  10        8.31        5.80      0.76 o 
   8   3  10        0.17        0.02      0.97 o 
  -4   4  10        0.04       -0.19      1.68 o 
  -3   4  10        1.85        1.00      1.17 o 
  -2   4  10       59.71       54.09      1.56 o 
  -1   4  10       26.69       26.86      0.91 o 
   0   4  10        2.51        1.92      0.39 o 
   1   4  10        0.23        0.21      0.35 o 
   2   4  10        5.91        6.35      0.52 o 
   3   4  10       92.29       94.43      1.82 o 
   4   4  10        3.11        2.43      0.79 o 
   5   4  10       37.70       34.22      1.85 o 
   6   4  10        1.00        1.37      0.86 o 
   7   4  10       94.12       93.35      2.51 o 
   8   4  10        0.01       -0.75      0.75 o 
  -4   5  10        0.76        0.10      1.44 o 
  -3   5  10        4.46        4.11      1.59 o 
  -2   5  10        3.17        1.89      1.04 o 
  -1   5  10       35.53       33.77      1.18 o 
   0   5  10        0.75       -0.37      0.48 o 
   1   5  10       17.61       18.52      0.89 o 
   2   5  10       29.88       29.86      0.99 o 
   3   5  10        0.77        0.93      0.56 o 
   4   5  10        5.34        4.65      0.68 o 
   5   5  10       36.34       35.38      1.64 o 
   6   5  10       22.70       24.50      1.64 o 
   7   5  10        4.14        3.64      0.93 o 
   8   5  10        0.05       -0.04      0.83 o 
  -3   6  10        0.09       -0.48      1.44 o 
  -2   6  10       10.22        7.22      1.26 o 
  -1   6  10       14.21       11.85      1.61 o 
   0   6  10        0.81       -0.24      0.58 o 
   1   6  10        0.41       -0.59      0.59 o 
   2   6  10        0.86        0.08      0.50 o 
   3   6  10        8.20       11.09      0.86 o 
   4   6  10        8.72        8.89      0.87 o 
   5   6  10       38.97       41.01      1.43 o 
   6   6  10        0.30        0.04      0.87 o 
   7   6  10       18.65       17.16      1.31 o 
   8   6  10        6.24        8.07      1.29 o 
  -1   7  10        3.94        1.67      1.18 o 
   0   7  10        2.99       -0.75      3.36 o 
   1   7  10        0.85       -0.72      0.72 o 
   2   7  10       12.21       13.19      0.87 o 
   3   7  10        6.66        7.61      0.70 o 
   4   7  10        0.86        0.06      0.69 o 
   5   7  10        0.76       -0.83      0.83 o 
   6   7  10       10.18       10.75      1.17 o 
   7   7  10        0.95       -0.16      1.27 o 
   8   7  10        1.44        1.12      2.38 o 
   0   8  10        1.67        0.12      1.70 o 
   1   8  10        1.77        2.17      1.44 o 
   2   8  10        7.50        3.59      1.44 o 
   3   8  10        0.91       -0.41      0.73 o 
   4   8  10        0.00       -0.87      0.87 o 
   5   8  10       24.72       26.34      1.38 o 
   6   8  10        1.52        0.33      1.10 o 
   7   8  10        4.13        0.75      1.17 o 
   3   9  10        0.22       -0.21      1.50 o 
   4   9  10        0.05       -1.02      1.02 o 
  -4  -6  11        1.82        1.25      1.29 o 
  -3  -6  11        0.00       -0.93      0.93 o 
  -2  -6  11        0.70       -0.87      0.87 o 
  -1  -6  11        0.01        0.93      1.32 o 
   0  -6  11        0.73        0.00      1.32 o 
   1  -6  11        0.07       -1.17      1.17 o 
  -5  -5  11        0.06       -0.65      1.00 o 
  -4  -5  11        4.88        6.12      1.29 o 
  -3  -5  11        2.84        1.96      0.93 o 
  -2  -5  11        0.56       -0.73      0.83 o 
  -1  -5  11        0.00       -0.75      0.86 o 
   0  -5  11       23.52       20.25      1.48 o 
   1  -5  11       35.30       34.77      2.02 o 
   2  -5  11        7.15        6.08      1.12 o 
   3  -5  11        1.94        2.62      2.24 o 
  -6  -4  11        1.56        0.89      1.06 o 
  -5  -4  11        2.24        2.34      0.97 o 
  -4  -4  11        1.72        0.39      0.78 o 
  -3  -4  11        5.06        6.18      0.84 o 
  -2  -4  11       96.62       93.65      2.24 o 
  -1  -4  11        0.97       -0.52      0.68 o 
   0  -4  11        2.44        0.93      0.75 o 
   1  -4  11       87.78       85.43      3.39 o 
   2  -4  11       64.42       60.63      2.84 o 
   3  -4  11        2.80        2.37      1.31 o 
   4  -4  11        4.80        5.23      2.62 o 
  -6  -3  11       33.32       39.29      1.83 o 
  -5  -3  11       18.27       17.54      1.20 o 
  -4  -3  11        1.45        1.46      0.78 o 
  -3  -3  11       60.32       53.93      1.80 o 
  -2  -3  11      585.20      568.89      6.31 o 
  -1  -3  11        0.02       -0.59      0.59 o 
   0  -3  11       25.96       23.98      1.20 o 
   1  -3  11      123.31      135.24      2.44 o 
   2  -3  11        4.55        3.28      1.17 o 
   3  -3  11        5.59        5.23      1.17 o 
   4  -3  11        4.36        5.61      2.24 o 
   5  -3  11        8.48        6.73      2.62 o 
  -6  -2  11        0.32        0.20      0.99 o 
  -5  -2  11        0.71       -0.35      0.78 o 
  -4  -2  11        7.92        6.44      0.93 o 
  -3  -2  11       27.72       20.85      1.31 o 
  -2  -2  11      781.49      816.83      7.86 o 
  -1  -2  11       14.69       13.70      1.31 o 
   0  -2  11        2.96        5.16      0.68 o 
   1  -2  11      397.48      400.87      5.15 o 
   2  -2  11        2.55        2.45      0.70 o 
   3  -2  11        0.03       -0.27      0.90 o 
   4  -2  11       15.27       17.19      2.06 o 
   5  -2  11        6.89        2.99      2.24 o 
   6  -2  11        2.27        1.12      2.24 o 
  -6  -1  11        0.10       -0.52      0.99 o 
  -5  -1  11        0.77       -0.08      0.92 o 
  -4  -1  11       38.17       36.43      1.44 o 
  -3  -1  11       52.01       47.61      1.40 o 
  -2  -1  11      191.89      187.21      2.71 o 
  -1  -1  11        2.41        3.70      0.55 o 
   0  -1  11       26.50       29.22      0.92 o 
   1  -1  11      204.56      206.71      2.85 o 
   2  -1  11      135.04      148.14      2.84 o 
   3  -1  11       13.62       15.43      1.18 o 
   4  -1  11       17.65       21.67      1.79 o 
   5  -1  11       26.91       25.77      1.79 o 
   6  -1  11        5.39        5.98      2.24 o 
   7  -1  11        6.44        7.10      2.99 o 
  -6   0  11        1.64       -0.99      0.99 o 
  -5   0  11       10.64        6.56      1.14 o 
  -4   0  11       20.41       19.39      1.20 o 
  -3   0  11      127.67      124.31      2.17 o 
  -2   0  11       76.05       74.96      1.44 o 
  -1   0  11       16.68       18.63      0.78 o 
   0   0  11      113.17      114.79      1.77 o 
   1   0  11        0.21        1.84      0.49 o 
   2   0  11       65.01       61.52      1.35 o 
   3   0  11      226.35      223.85      3.12 o 
   4   0  11      517.43      513.19      7.40 o 
   5   0  11       51.67       40.19      2.07 o 
   6   0  11       38.23       43.36      3.74 o 
   7   0  11        5.07        2.99      2.24 o 
  -6   1  11        0.77       -1.12      1.50 o 
  -5   1  11        4.47        5.09      1.14 o 
  -4   1  11       48.69       52.01      2.01 o 
  -3   1  11       29.27       28.09      1.09 o 
  -2   1  11       42.39       45.55      1.14 o 
  -1   1  11        0.97        0.46      0.43 o 
   0   1  11       87.23       91.50      1.42 o 
   1   1  11       86.99       86.72      1.58 o 
   2   1  11       49.02       46.85      1.29 o 
   3   1  11        0.85        0.68      0.54 o 
   4   1  11      228.20      220.26      3.17 o 
   5   1  11      209.31      207.91      3.76 o 
   6   1  11       14.87       17.44      1.70 o 
   7   1  11        3.13        2.99      1.87 o 
   8   1  11        3.22       -0.75      2.24 o 
  -5   2  11       22.57       22.11      1.97 o 
  -4   2  11       12.21       14.14      1.26 o 
  -3   2  11        9.25       11.22      0.97 o 
  -2   2  11       96.41       96.13      1.59 o 
  -1   2  11        0.27       -0.30      0.34 o 
   0   2  11      119.86      109.27      1.60 o 
   1   2  11      233.87      237.44      3.13 o 
   2   2  11        0.65        0.62      0.43 o 
   3   2  11       44.63       41.64      1.62 o 
   4   2  11       91.90       79.05      2.38 o 
   5   2  11       10.31       11.32      0.96 o 
   6   2  11       37.33       35.60      1.62 o 
   7   2  11        0.74        0.93      0.96 o 
   8   2  11       14.96       17.57      2.99 o 
  -5   3  11       15.28       17.52      2.07 o 
  -4   3  11       61.01       60.42      2.77 o 
  -3   3  11       13.04       16.80      1.10 o 
  -2   3  11        0.23        0.08      0.63 o 
  -1   3  11      161.41      156.58      2.13 o 
   0   3  11       14.79       14.54      0.67 o 
   1   3  11      264.21      255.72      3.10 o 
   2   3  11       34.55       36.90      1.29 o 
   3   3  11       18.49       17.04      0.99 o 
   4   3  11       17.02       14.88      1.32 o 
   5   3  11        8.77        7.76      1.17 o 
   6   3  11        1.32       -0.67      0.77 o 
   7   3  11        6.94        5.65      1.08 o 
   8   3  11        0.89        1.60      0.92 o 
  -4   4  11       10.42        9.85      1.85 o 
  -3   4  11        0.55       -0.37      1.32 o 
  -2   4  11        2.65        1.52      0.71 o 
  -1   4  11       96.71       89.66      1.51 o 
   0   4  11        7.57        9.53      0.61 o 
   1   4  11        8.99        9.73      0.67 o 
   2   4  11       41.58       38.61      0.96 o 
   3   4  11       61.58       65.73      1.44 o 
   4   4  11        3.53        2.06      0.93 o 
   5   4  11       16.60       16.43      1.68 o 
   6   4  11       38.49       33.04      2.24 o 
   7   4  11        1.41        0.56      0.83 o 
   8   4  11        3.14        1.89      0.78 o 
  -3   5  11        2.63        1.39      1.44 o 
  -2   5  11        7.62        5.05      1.19 o 
  -1   5  11       21.69       22.31      1.13 o 
   0   5  11        1.36        1.43      0.53 o 
   1   5  11       20.85       22.54      0.92 o 
   2   5  11       26.25       28.73      0.99 o 
   3   5  11       72.29       78.03      1.77 o 
   4   5  11       26.32       26.34      1.06 o 
   5   5  11        0.00       -0.86      0.86 o 
   6   5  11       31.26       33.63      1.79 o 
   7   5  11       32.32       36.64      1.63 o 
   8   5  11        5.79        4.13      0.97 o 
  -2   6  11        1.99        1.19      1.14 o 
  -1   6  11        9.52        9.46      1.36 o 
   0   6  11       11.76       10.94      1.04 o 
   1   6  11        5.33        5.57      0.67 o 
   2   6  11       17.66       20.16      0.94 o 
   3   6  11        0.01       -0.58      0.58 o 
   4   6  11        0.05       -0.55      0.55 o 
   5   6  11        1.21        1.20      0.71 o 
   6   6  11       44.47       49.99      2.40 o 
   7   6  11        5.66        6.48      1.12 o 
   8   6  11       17.99       18.14      1.44 o 
  -1   7  11        4.26        3.11      1.26 o 
   0   7  11        5.22        3.91      1.44 o 
   1   7  11        0.03       -0.61      0.61 o 
   2   7  11       10.12       11.02      0.85 o 
   3   7  11        0.12       -0.61      0.61 o 
   4   7  11       15.02       17.44      1.08 o 
   5   7  11        4.21        4.51      1.02 o 
   6   7  11       32.85       37.53      2.37 o 
   7   7  11        0.34       -0.58      1.21 o 
   1   8  11        0.30       -2.16      2.43 o 
   2   8  11        0.40       -0.96      1.14 o 
   3   8  11        3.78        2.45      0.75 o 
   4   8  11        7.55        6.05      1.20 o 
   5   8  11        0.98       -0.45      0.87 o 
   6   8  11       11.80        9.30      1.37 o 
  -3  -6  12        0.48       -1.34      1.37 o 
  -2  -6  12        0.01       -0.99      0.99 o 
  -1  -6  12        0.03       -1.32      1.32 o 
   0  -6  12       15.48       13.46      1.85 o 
  -4  -5  12        2.68        1.08      1.14 o 
  -3  -5  12        6.31        6.06      1.12 o 
  -2  -5  12        1.49        1.25      0.87 o 
  -1  -5  12        2.31        0.17      0.99 o 
   0  -5  12       19.91       17.88      2.24 o 
   1  -5  12       22.35       20.42      1.48 o 
   2  -5  12        7.70        7.36      1.21 o 
  -5  -4  12        3.75        5.88      1.12 o 
  -4  -4  12        2.01        1.67      0.87 o 
  -3  -4  12        1.59        0.81      0.87 o 
  -2  -4  12        0.72        0.18      0.78 o 
  -1  -4  12       18.27       17.35      1.29 o 
   0  -4  12        2.70       -0.32      0.71 o 
   1  -4  12       17.22       14.42      1.18 o 
   2  -4  12        2.87        3.29      1.31 o 
   3  -4  12        6.46        5.35      1.24 o 
   4  -4  12        1.05       -0.37      2.24 o 
  -6  -3  12       26.53       30.17      2.23 o 
  -5  -3  12        3.96        3.36      0.93 o 
  -4  -3  12       18.69       19.70      1.46 o 
  -3  -3  12       30.10       23.26      1.16 o 
  -2  -3  12        2.23        2.42      0.72 o 
  -1  -3  12        2.18        1.50      0.75 o 
   0  -3  12        8.23        4.36      0.86 o 
   1  -3  12       11.64       12.21      0.97 o 
   2  -3  12        6.31       10.09      1.44 o 
   3  -3  12        0.01        0.51      0.96 o 
   4  -3  12        9.53       10.09      2.62 o 
   5  -3  12        0.47        1.50      2.24 o 
  -6  -2  12        1.21        2.27      1.21 o 
  -5  -2  12        0.08       -0.63      0.78 o 
  -4  -2  12        7.43        8.09      0.97 o 
  -3  -2  12       52.36       46.70      1.47 o 
  -2  -2  12       82.12       80.06      3.71 o 
  -1  -2  12       21.69       20.56      0.96 o 
   0  -2  12      122.38      109.62      2.44 o 
   1  -2  12       55.39       53.03      1.56 o 
   2  -2  12      122.04      114.39      2.52 o 
   3  -2  12       52.10       52.93      2.33 o 
   4  -2  12       36.53       42.61      2.14 o 
   5  -2  12       14.63       19.44      2.99 o 
   6  -2  12        8.70        4.11      2.62 o 
  -6  -1  12        6.31        5.99      2.12 o 
  -5  -1  12        4.16        5.64      1.14 o 
  -4  -1  12        1.05       -0.71      0.71 o 
  -3  -1  12      165.35      160.57      2.57 o 
  -2  -1  12       17.02       22.48      1.78 o 
  -1  -1  12      139.06      132.92      2.17 o 
   0  -1  12      521.96      486.23      5.93 o 
   1  -1  12       34.35       39.85      1.93 o 
   2  -1  12      109.89      110.83      2.40 o 
   3  -1  12        4.63        3.10      1.12 o 
   4  -1  12        0.43        1.07      0.96 o 
   5  -1  12        0.06        0.23      0.96 o 
   6  -1  12        4.30        2.99      2.24 o 
  -6   0  12        0.03       -1.12      1.32 o 
  -5   0  12        7.34        6.09      1.14 o 
  -4   0  12       27.10       26.24      1.29 o 
  -3   0  12       72.61       71.68      1.66 o 
  -2   0  12      346.11      344.31      3.86 o 
  -1   0  12      336.49      330.60      4.00 o 
   0   0  12       82.55       81.65      1.53 o 
   1   0  12       46.45       49.17      2.10 o 
   2   0  12        9.40       10.87      0.86 o 
   3   0  12       15.32       15.39      1.14 o 
   4   0  12      454.85      433.01      6.48 o 
   5   0  12       19.63       17.46      1.52 o 
   6   0  12        2.92        2.74      1.17 o 
   7   0  12        3.37        7.85      2.62 o 
  -5   1  12        0.36       -0.46      0.99 o 
  -4   1  12       12.85       14.95      1.36 o 
  -3   1  12       31.69       31.05      1.13 o 
  -2   1  12        1.62       -0.20      1.09 o 
  -1   1  12      274.78      277.56      3.22 o 
   0   1  12        9.65       11.88      0.78 o 
   1   1  12       63.76       69.21      1.55 o 
   2   1  12      119.68      116.82      2.22 o 
   3   1  12       67.78       62.36      1.64 o 
   4   1  12       57.51       68.32      1.57 o 
   5   1  12       17.47       19.86      1.36 o 
   6   1  12        2.44        2.41      1.50 o 
   7   1  12        2.42        2.99      2.24 o 
  -5   2  12       10.21       10.30      1.70 o 
  -4   2  12       90.57       92.21      2.57 o 
  -3   2  12        0.08       -0.61      0.63 o 
  -2   2  12        4.61        4.67      0.61 o 
  -1   2  12        0.15       -0.50      0.50 o 
   0   2  12        2.73        2.70      0.48 o 
   1   2  12       13.20       14.39      0.83 o 
   2   2  12        5.31        5.46      0.76 o 
   3   2  12       40.81       39.85      1.29 o 
   4   2  12       26.98       27.09      1.21 o 
   5   2  12      141.82      148.89      3.15 o 
   6   2  12       36.77       43.40      1.70 o 
   7   2  12        8.00        9.54      1.44 o 
   8   2  12        3.21        5.23      2.62 o 
  -4   3  12       13.03       14.09      2.99 o 
  -3   3  12        5.45        3.99      0.91 o 
  -2   3  12       15.36       15.13      1.67 o 
  -1   3  12        1.80        2.32      0.53 o 
   0   3  12      111.65      110.15      1.69 o 
   1   3  12        0.11        1.06      0.41 o 
   2   3  12       16.15       17.07      0.93 o 
   3   3  12        1.38        0.96      0.54 o 
   4   3  12       24.14       25.94      1.21 o 
   5   3  12      142.14      132.32      3.44 o 
   6   3  12        1.27        1.31      1.06 o 
   7   3  12        0.06       -0.62      0.86 o 
   8   3  12        0.30        0.05      0.92 o 
  -4   4  12       22.60       24.72      2.23 o 
  -3   4  12       10.39        9.66      1.39 o 
  -2   4  12        1.70        3.01      0.85 o 
  -1   4  12        0.10        0.36      0.64 o 
   0   4  12       65.28       63.34      1.40 o 
   1   4  12       15.49       16.74      0.89 o 
   2   4  12       31.71       29.23      0.96 o 
   3   4  12        2.14        2.56      0.76 o 
   4   4  12        0.77        0.75      0.70 o 
   5   4  12        1.64        0.37      1.06 o 
   6   4  12       36.65       35.14      2.11 o 
   7   4  12        2.90        1.12      1.08 o 
   8   4  12        2.33        2.06      0.93 o 
  -3   5  12       15.00       16.75      1.97 o 
  -2   5  12       10.59        9.12      1.27 o 
  -1   5  12        1.12        0.82      0.71 o 
   0   5  12        6.71        6.52      0.99 o 
   1   5  12        1.41        0.61      0.52 o 
   2   5  12      122.18      127.48      2.09 o 
   3   5  12       16.10       16.94      1.02 o 
   4   5  12       24.07       26.81      1.13 o 
   5   5  12        1.26       -1.50      1.50 o 
   6   5  12        0.05       -0.04      1.31 o 
   7   5  12        0.34       -0.55      0.99 o 
   8   5  12        0.09       -1.08      1.08 o 
  -2   6  12        8.47        8.18      2.21 o 
  -1   6  12        2.45        2.33      1.14 o 
   0   6  12        0.13       -0.66      0.66 o 
   1   6  12        0.14       -0.52      0.52 o 
   2   6  12        6.62        6.20      0.66 o 
   3   6  12       45.79       49.82      1.43 o 
   4   6  12        5.95        5.50      0.79 o 
   5   6  12        8.49        5.74      0.94 o 
   6   6  12        1.53        1.47      1.14 o 
   7   6  12       36.83       41.85      1.82 o 
   8   6  12        0.59       -0.65      0.93 o 
  -1   7  12        7.86        6.52      1.40 o 
   0   7  12        0.07       -1.24      1.24 o 
   1   7  12        0.86       -0.83      0.83 o 
   2   7  12        7.21        4.84      0.77 o 
   3   7  12        3.49        3.21      0.86 o 
   4   7  12        0.22       -0.32      0.79 o 
   5   7  12        9.09        8.81      0.97 o 
   6   7  12        1.35       -0.10      0.94 o 
   7   7  12        9.58       11.43      1.44 o 
   1   8  12        0.48       -1.20      1.50 o 
   2   8  12        0.13       -0.84      0.84 o 
   3   8  12        0.20        0.11      0.77 o 
   4   8  12        1.04       -0.72      0.89 o 
   5   8  12       11.40       11.24      1.33 o 
   6   8  12        0.27       -1.14      1.24 o 
  -4  -5  13        1.86       -0.37      1.87 o 
  -3  -5  13        0.70        0.33      0.97 o 
  -2  -5  13        0.36       -0.99      0.99 o 
  -1  -5  13        0.04       -0.92      0.92 o 
   0  -5  13        0.32       -0.58      1.17 o 
   1  -5  13        0.01       -0.83      1.13 o 
  -5  -4  13       33.96       40.99      2.50 o 
  -4  -4  13        0.76       -0.87      1.08 o 
  -3  -4  13        0.09       -0.81      0.83 o 
  -2  -4  13        0.08       -0.75      0.75 o 
  -1  -4  13        0.97        0.50      0.86 o 
   0  -4  13        6.68        5.49      0.92 o 
   1  -4  13        2.42        0.11      0.92 o 
   2  -4  13        1.21        0.62      1.17 o 
   3  -4  13        1.44        1.64      1.24 o 
  -5  -3  13        4.84        5.02      1.12 o 
  -4  -3  13        0.69        0.58      0.83 o 
  -3  -3  13        2.21        1.46      0.72 o 
  -2  -3  13        1.96        2.62      0.83 o 
  -1  -3  13        1.69        1.12      0.88 o 
   0  -3  13       33.22       27.51      1.43 o 
   1  -3  13      127.72      118.83      2.49 o 
   2  -3  13        6.37        6.51      1.24 o 
   3  -3  13        1.90        1.20      1.17 o 
   4  -3  13        0.48       -1.12      1.87 o 
  -5  -2  13        0.04       -0.51      0.87 o 
  -4  -2  13        1.34        0.20      0.87 o 
  -3  -2  13        2.27        0.60      0.67 o 
  -2  -2  13       62.63       57.17      1.42 o 
  -1  -2  13        2.70        1.91      0.63 o 
   0  -2  13        4.28        1.90      0.70 o 
   1  -2  13      174.63      150.61      2.93 o 
   2  -2  13      132.57      123.91      2.74 o 
   3  -2  13        5.49        6.37      1.24 o 
   4  -2  13        8.22        8.85      1.24 o 
   5  -2  13        7.22        7.85      2.62 o 
  -5  -1  13        4.29        4.02      1.21 o 
  -4  -1  13        1.40        1.41      0.92 o 
  -3  -1  13       36.74       31.60      1.44 o 
  -2  -1  13      550.11      539.44      6.14 o 
  -1  -1  13       17.22       17.78      0.96 o 
   0  -1  13        9.48        8.64      0.83 o 
   1  -1  13      221.66      231.03      4.48 o 
   2  -1  13        0.22        1.73      0.70 o 
   3  -1  13        6.07        4.07      0.96 o 
   4  -1  13        6.60        7.15      1.24 o 
   5  -1  13       32.93       31.09      2.07 o 
   6  -1  13        0.02        0.37      2.24 o 
  -5   0  13        0.89        0.29      1.04 o 
  -4   0  13        2.32        0.75      1.08 o 
  -3   0  13       72.24       66.52      1.66 o 
  -2   0  13      295.92      306.14      3.65 o 
  -1   0  13        1.23        1.65      0.58 o 
   0   0  13        7.92        8.12      0.78 o 
   1   0  13      425.78      419.87      5.72 o 
   2   0  13        0.00        0.23      0.48 o 
   3   0  13       20.51       22.63      1.29 o 
   4   0  13        3.77        5.70      0.92 o 
   5   0  13       11.08        8.57      1.24 o 
   6   0  13        0.19        0.65      1.12 o 
   7   0  13        3.93        6.73      2.62 o 
  -5   1  13        0.07       -0.99      0.99 o 
  -4   1  13        8.36        8.15      1.29 o 
  -3   1  13       15.16       15.92      1.01 o 
  -2   1  13       66.97       65.95      1.47 o 
  -1   1  13        0.33        2.42      0.54 o 
   0   1  13       17.52       19.63      1.06 o 
   1   1  13      289.32      278.10      3.73 o 
   2   1  13      109.31      116.66      2.44 o 
   3   1  13        0.06        0.00      0.65 o 
   4   1  13       46.30       49.93      2.24 o 
   5   1  13        5.80        4.32      0.92 o 
   6   1  13        6.04        6.27      1.24 o 
   7   1  13       10.73       16.45      2.99 o 
  -5   2  13        0.13       -1.12      1.87 o 
  -4   2  13        2.43        2.30      0.99 o 
  -3   2  13       42.77       42.49      1.58 o 
  -2   2  13        7.45        8.05      0.82 o 
  -1   2  13        0.40        1.25      0.78 o 
   0   2  13        0.04       -0.16      0.47 o 
   1   2  13        1.02        0.63      0.59 o 
   2   2  13       43.72       41.83      1.43 o 
   3   2  13      131.70      121.77      2.44 o 
   4   2  13      510.23      504.88      7.11 o 
   5   2  13      129.78      118.46      2.51 o 
   6   2  13       38.27       42.85      1.79 o 
   7   2  13        3.05        3.41      1.17 o 
   8   2  13        3.90        7.10      2.62 o 
  -4   3  13       20.50       22.56      2.23 o 
  -3   3  13       12.79       12.89      1.13 o 
  -2   3  13        2.33        1.91      0.83 o 
  -1   3  13       18.93       17.97      0.87 o 
   0   3  13        0.62       -0.22      0.52 o 
   1   3  13       42.72       39.72      1.13 o 
   2   3  13       28.87       25.70      1.06 o 
   3   3  13        0.03       -0.47      0.48 o 
   4   3  13      104.44      103.37      2.29 o 
   5   3  13      233.80      231.93      4.02 o 
   6   3  13       11.68       10.96      1.32 o 
   7   3  13        7.66        6.42      1.14 o 
   8   3  13        4.89        6.51      1.18 o 
  -3   4  13        2.31        2.70      1.18 o 
  -2   4  13        5.55        7.00      0.97 o 
  -1   4  13        0.01       -0.67      0.67 o 
   0   4  13       24.32       24.68      1.06 o 
   1   4  13       59.70       58.82      1.40 o 
   2   4  13        1.30        1.41      0.47 o 
   3   4  13       10.91       10.89      0.92 o 
   4   4  13       22.28       20.17      1.21 o 
   5   4  13        4.95        8.00      1.97 o 
   6   4  13       15.01       15.99      1.59 o 
   7   4  13        0.00       -1.16      1.17 o 
   8   4  13        9.68       10.51      1.16 o 
  -3   5  13        1.66        1.12      2.24 o 
  -2   5  13        0.98        1.04      1.13 o 
  -1   5  13       31.86       33.82      1.44 o 
   0   5  13        0.00       -0.55      0.55 o 
   1   5  13       23.12       23.77      1.08 o 
   2   5  13        1.04        1.17      0.58 o 
   3   5  13        3.00        3.89      0.75 o 
   4   5  13        2.42        1.98      0.68 o 
   5   5  13        0.94        0.00      1.23 o 
   6   5  13        0.03       -2.16      2.43 o 
   7   5  13        4.62        2.92      1.21 o 
   8   5  13        0.02       -0.92      0.92 o 
  -2   6  13        0.23       -0.94      1.54 o 
  -1   6  13       19.52       17.41      1.97 o 
   0   6  13        3.06        2.20      0.85 o 
   1   6  13        0.43       -0.30      0.57 o 
   2   6  13        2.30        1.24      0.62 o 
   3   6  13        2.16        3.05      0.93 o 
   4   6  13        0.69        0.00      0.67 o 
   5   6  13        4.86        5.10      0.88 o 
   6   6  13       20.11       19.95      1.64 o 
   7   6  13        0.11       -1.08      1.08 o 
   0   7  13        0.89       -0.65      1.44 o 
   1   7  13        0.61       -0.68      0.87 o 
   2   7  13        7.39        7.99      0.83 o 
   3   7  13       27.83       32.75      1.93 o 
   4   7  13        5.27        5.88      0.92 o 
   5   7  13        0.02       -0.79      0.79 o 
   6   7  13       12.54       12.41      1.33 o 
   7   7  13        9.53       11.03      1.44 o 
   2   8  13        2.56        0.87      1.29 o 
   3   8  13        0.41        0.28      0.70 o 
   4   8  13        1.67       -0.07      0.91 o 
   5   8  13        0.22       -0.96      0.96 o 
   6   8  13       11.50       13.08      3.36 o 
  -2  -5  14        0.02       -1.08      1.08 o 
  -1  -5  14       13.57       15.41      1.43 o 
   0  -5  14        5.84        7.92      1.59 o 
  -4  -4  14       22.56       23.05      1.58 o 
  -3  -4  14        0.67       -0.87      0.87 o 
  -2  -4  14        0.48        0.29      0.99 o 
  -1  -4  14        0.02       -0.60      1.02 o 
   0  -4  14       33.47       32.05      1.57 o 
   1  -4  14        0.57       -0.35      0.96 o 
   2  -4  14        0.50       -1.17      1.17 o 
   3  -4  14       25.79       28.41      3.74 o 
  -4  -3  14       10.12       13.03      1.13 o 
  -3  -3  14        4.12        3.19      0.79 o 
  -2  -3  14        0.93        0.43      0.78 o 
  -1  -3  14       13.85       15.15      1.36 o 
   0  -3  14       16.01       14.49      1.08 o 
   1  -3  14       38.96       32.45      1.36 o 
   2  -3  14       17.58       19.25      2.06 o 
   3  -3  14        6.88        6.23      1.24 o 
   4  -3  14        1.64        2.62      2.24 o 
  -5  -2  14       10.84       15.33      1.35 o 
  -4  -2  14        8.89       13.05      1.51 o 
  -3  -2  14        0.00       -0.39      0.69 o 
  -2  -2  14        0.00       -0.58      0.58 o 
  -1  -2  14       39.21       34.71      1.57 o 
   0  -2  14       10.34        8.85      1.08 o 
   1  -2  14        4.19        3.67      1.07 o 
   2  -2  14        1.15        0.20      0.59 o 
   3  -2  14       12.86       11.85      1.52 o 
   4  -2  14        1.15        1.87      1.17 o 
   5  -2  14        2.07        2.62      2.24 o 
  -5  -1  14        3.60        3.85      1.21 o 
  -4  -1  14       21.41       23.77      1.39 o 
  -3  -1  14        0.01       -0.68      0.68 o 
  -2  -1  14       26.67       27.16      1.07 o 
  -1  -1  14        0.09       -0.59      0.59 o 
   0  -1  14       13.74       11.63      0.93 o 
   1  -1  14       14.38       10.90      0.99 o 
   2  -1  14        1.17        3.26      0.90 o 
   3  -1  14        0.02        0.03      0.78 o 
   4  -1  14        4.91        4.34      1.24 o 
   5  -1  14        0.58       -0.23      0.96 o 
   6  -1  14        0.88        0.00      2.24 o 
  -5   0  14        0.11       -1.14      1.14 o 
  -4   0  14        1.06       -0.74      1.50 o 
  -3   0  14       52.26       51.56      1.57 o 
  -2   0  14       37.23       40.81      1.27 o 
  -1   0  14       26.64       24.83      1.17 o 
   0   0  14       53.41       49.20      1.50 o 
   1   0  14        0.69        2.17      0.99 o 
   2   0  14      272.33      253.24      7.10 o 
   3   0  14       31.18       28.48      1.70 o 
   4   0  14       43.04       50.32      1.84 o 
   5   0  14       24.62       26.65      1.87 o 
   6   0  14        4.66        4.63      1.24 o 
  -4   1  14        0.25       -0.99      0.99 o 
  -3   1  14       26.31       26.22      1.30 o 
  -2   1  14       49.28       47.66      1.36 o 
  -1   1  14      268.39      269.50      3.27 o 
   0   1  14      222.55      208.86      3.31 o 
   1   1  14       10.05       17.97      1.21 o 
   2   1  14       96.51       98.18      2.22 o 
   3   1  14       23.38       21.97      1.21 o 
   4   1  14        0.55        0.93      0.79 o 
   5   1  14        1.64        0.49      0.81 o 
   6   1  14       20.79       19.11      1.79 o 
   7   1  14       10.06       18.31      3.36 o 
  -4   2  14        5.20        6.70      1.26 o 
  -3   2  14       21.00       23.30      1.39 o 
  -2   2  14      131.74      136.42      2.84 o 
  -1   2  14      228.77      233.75      2.96 o 
   0   2  14       88.24       85.72      1.73 o 
   1   2  14        3.82        7.41      0.78 o 
   2   2  14       11.63       14.48      0.99 o 
   3   2  14        7.79        6.54      1.10 o 
   4   2  14      246.41      236.31      4.02 o 
   5   2  14       35.88       29.27      1.87 o 
   6   2  14        0.61        0.69      0.92 o 
   7   2  14        0.55        2.53      1.17 o 
  -4   3  14        5.06        5.98      2.62 o 
  -3   3  14        7.14        8.22      1.10 o 
  -2   3  14        0.31       -0.75      0.83 o 
  -1   3  14       98.00      100.83      1.82 o 
   0   3  14        3.89        3.54      0.69 o 
   1   3  14       23.70       25.88      0.96 o 
   2   3  14       34.56       35.73      1.25 o 
   3   3  14        2.41        3.11      0.70 o 
   4   3  14        0.74        3.61      0.86 o 
   5   3  14        0.02        2.24      0.88 o 
   6   3  14        9.55        9.40      1.32 o 
   7   3  14        8.57        8.55      2.06 o 
  -3   4  14        0.04        0.11      1.14 o 
  -2   4  14        0.56       -0.60      1.12 o 
  -1   4  14        0.70       -0.75      0.76 o 
   0   4  14        0.60        0.15      0.60 o 
   1   4  14        0.64       -0.55      0.55 o 
   2   4  14        0.14        0.45      0.59 o 
   3   4  14        7.88        8.49      0.83 o 
   4   4  14        0.01        0.22      0.77 o 
   5   4  14      175.65      176.28      3.59 o 
   6   4  14        1.52        3.74      1.32 o 
   7   4  14        0.92       -0.87      1.17 o 
  -2   5  14        3.14        4.09      1.26 o 
  -1   5  14        0.19       -0.21      0.92 o 
   0   5  14       33.42       33.21      1.25 o 
   1   5  14        0.38       -0.37      0.55 o 
   2   5  14       17.00       17.44      0.99 o 
   3   5  14        0.01       -0.63      0.63 o 
   4   5  14        3.95        3.48      0.78 o 
   5   5  14      115.72      116.17      2.81 o 
   6   5  14        5.61        3.36      1.32 o 
   7   5  14        0.00       -0.99      0.99 o 
  -1   6  14        0.56        0.58      1.44 o 
   0   6  14       21.35       19.68      2.43 o 
   1   6  14        3.81        2.46      0.76 o 
   2   6  14       16.68       13.67      0.90 o 
   3   6  14        0.26       -0.75      0.75 o 
   4   6  14        0.38       -0.47      0.75 o 
   5   6  14        0.00       -0.72      0.72 o 
   6   6  14       27.16       31.52      1.67 o 
   7   6  14        1.40       -0.05      1.33 o 
   0   7  14        4.46       -0.37      1.87 o 
   1   7  14        2.06       -0.88      0.91 o 
   2   7  14       17.86       21.53      1.12 o 
   3   7  14        0.96        0.49      0.86 o 
   4   7  14        7.21        7.99      1.03 o 
   5   7  14        0.23       -0.86      0.86 o 
   6   7  14        0.51       -0.42      0.89 o 
   3   8  14        9.40       11.38      1.35 o 
   4   8  14        1.68        0.62      1.29 o 
  -3  -4  15        0.38       -0.28      0.97 o 
  -2  -4  15        0.03       -0.99      0.99 o 
  -1  -4  15        4.64        6.74      1.21 o 
   0  -4  15        7.68        7.21      1.14 o 
   1  -4  15        0.98        1.68      1.06 o 
   2  -4  15        0.90       -0.37      1.24 o 
  -4  -3  15        1.16        1.15      0.92 o 
  -3  -3  15        2.90        2.62      0.93 o 
  -2  -3  15        0.21       -0.43      0.92 o 
  -1  -3  15        2.42        1.04      0.92 o 
   0  -3  15        0.15        0.19      0.77 o 
   1  -3  15        0.17        1.12      0.77 o 
   2  -3  15        2.55        2.39      1.24 o 
   3  -3  15       13.12       16.30      2.06 o 
  -4  -2  15        2.78        3.49      0.96 o 
  -3  -2  15        0.72        0.16      0.72 o 
  -2  -2  15        1.29        1.28      0.69 o 
  -1  -2  15        0.81        0.11      0.77 o 
   0  -2  15        9.83       10.24      1.08 o 
   1  -2  15        5.43        2.88      0.77 o 
   2  -2  15        0.01        1.76      0.90 o 
   3  -2  15        1.43        1.12      1.17 o 
   4  -2  15        6.77        6.39      1.52 o 
  -4  -1  15        2.61        1.80      0.97 o 
  -3  -1  15        0.75        0.50      0.83 o 
  -2  -1  15        4.16        6.70      0.84 o 
  -1  -1  15        2.74        2.01      0.80 o 
   0  -1  15       44.41       39.86      1.57 o 
   1  -1  15      177.92      159.20      4.76 o 
   2  -1  15        1.25        1.50      0.79 o 
   3  -1  15        0.76        0.54      0.84 o 
   4  -1  15        0.55       -0.61      0.96 o 
   5  -1  15        2.24        4.31      1.87 o 
  -4   0  15        0.02       -0.99      0.99 o 
  -3   0  15        0.48       -0.63      0.72 o 
  -2   0  15       28.50       29.35      1.44 o 
  -1   0  15       11.61       10.29      0.86 o 
   0   0  15        0.47       -0.81      0.81 o 
   1   0  15      112.13       99.96      2.04 o 
   2   0  15      101.50       90.66      2.77 o 
   3   0  15       16.45       18.39      1.44 o 
   4   0  15       11.07       11.85      1.18 o 
   5   0  15       17.57       19.06      1.79 o 
   6   0  15        4.61        4.86      1.52 o 
  -4   1  15        0.05       -0.99      0.99 o 
  -3   1  15        2.68        1.02      0.82 o 
  -2   1  15      166.61      168.85      2.77 o 
  -1   1  15        6.75        8.48      0.86 o 
   0   1  15        4.88        5.59      0.72 o 
   1   1  15      208.04      208.94      3.17 o 
   2   1  15        0.21        2.38      0.70 o 
   3   1  15        2.08        0.75      0.79 o 
   4   1  15        1.77        2.06      1.06 o 
   5   1  15       36.29       35.97      2.97 o 
   6   1  15        0.21        0.96      1.17 o 
   7   1  15        3.10        5.98      2.62 o 
  -4   2  15        1.82        2.14      1.44 o 
  -3   2  15       51.45       56.36      1.96 o 
  -2   2  15       36.34       37.37      1.43 o 
  -1   2  15        4.84        9.29      0.89 o 
   0   2  15       31.66       31.75      1.35 o 
   1   2  15      225.49      226.19      3.09 o 
   2   2  15        3.17        4.30      0.77 o 
   3   2  15       16.19       17.99      1.29 o 
   4   2  15        0.26       -0.67      0.86 o 
   5   2  15       19.90       17.57      1.59 o 
   6   2  15        0.06        0.56      1.06 o 
   7   2  15        4.77        7.12      1.68 o 
  -3   3  15        4.96        5.02      1.10 o 
  -2   3  15        9.67       11.15      1.20 o 
  -1   3  15       13.38       17.82      1.45 o 
   0   3  15       27.88       29.72      1.23 o 
   1   3  15      163.99      162.16      2.46 o 
   2   3  15       29.17       30.11      1.31 o 
   3   3  15        0.17       -0.70      0.70 o 
   4   3  15       17.17       19.23      1.29 o 
   5   3  15        0.12       -0.26      0.77 o 
   6   3  15       10.94        8.38      1.32 o 
   7   3  15        4.93        3.81      2.24 o 
  -3   4  15       14.01       14.58      2.62 o 
  -2   4  15        0.03       -0.87      0.87 o 
  -1   4  15        6.45       10.40      1.26 o 
   0   4  15       32.76       37.81      1.29 o 
   1   4  15        0.65       -0.42      0.58 o 
   2   4  15       14.35       14.53      1.13 o 
   3   4  15       59.45       55.08      1.63 o 
   4   4  15      190.37      192.88      3.74 o 
   5   4  15       81.17       79.15      2.29 o 
   6   4  15       22.80       27.71      1.64 o 
   7   4  15        2.15        0.83      1.17 o 
  -2   5  15        0.05       -1.44      1.44 o 
  -1   5  15       10.31       12.95      2.08 o 
   0   5  15        3.25        3.65      1.30 o 
   1   5  15       20.71       22.13      1.58 o 
   2   5  15        8.62        8.29      0.83 o 
   3   5  15        0.15       -0.28      0.75 o 
   4   5  15        8.37        9.14      1.02 o 
   5   5  15       82.43       91.84      2.59 o 
   6   5  15       15.12       15.01      1.43 o 
   7   5  15        6.19        6.02      1.29 o 
  -1   6  15        0.16       -1.87      1.87 o 
   0   6  15        3.80        2.52      1.74 o 
   1   6  15       10.15        8.33      0.92 o 
   2   6  15        0.05       -0.64      0.64 o 
   3   6  15        4.53        4.11      0.93 o 
   4   6  15        2.09        0.26      0.78 o 
   5   6  15        0.00        1.37      1.03 o 
   6   6  15        0.00       -0.91      0.91 o 
   7   6  15        0.37       -0.24      1.02 o 
   1   7  15        0.42       -0.87      0.87 o 
   2   7  15        1.14        0.07      0.75 o 
   3   7  15        1.91        0.64      0.92 o 
   4   7  15        0.59       -0.13      0.89 o 
   5   7  15        0.49       -0.53      0.89 o 
   6   7  15        2.65        2.03      1.04 o 
  -1  -4  16        0.06       -0.43      0.99 o 
   0  -4  16        0.32       -0.23      0.99 o 
  -3  -3  16        0.72        0.87      1.02 o 
  -2  -3  16        0.46       -0.50      1.08 o 
  -1  -3  16       35.10       42.43      1.92 o 
   0  -3  16       10.45       15.21      1.29 o 
   1  -3  16        0.06       -0.77      0.77 o 
   2  -3  16        0.00        0.00      1.50 o 
  -3  -2  16        0.45       -0.41      0.79 o 
  -2  -2  16        0.57        0.13      0.92 o 
  -1  -2  16        0.04        0.75      0.86 o 
   0  -2  16       34.90       34.87      1.64 o 
   1  -2  16        0.14       -0.65      0.65 o 
   2  -2  16        0.37        0.32      0.93 o 
   3  -2  16       33.25       40.54      2.33 o 
   4  -2  16        7.25        7.61      1.52 o 
  -4  -1  16        7.25        9.21      1.53 o 
  -3  -1  16        0.55       -0.03      0.76 o 
  -2  -1  16        0.21        0.00      0.75 o 
  -1  -1  16       20.53       20.57      1.09 o 
   0  -1  16        1.28        0.75      0.86 o 
   1  -1  16       27.44       22.84      1.26 o 
   2  -1  16       27.12       25.70      1.70 o 
   3  -1  16        4.22        4.30      1.06 o 
   4  -1  16        1.83        0.52      1.24 o 
   5  -1  16        0.50        1.53      1.30 o 
  -4   0  16        5.17        6.12      1.97 o 
  -3   0  16        0.03       -0.76      0.76 o 
  -2   0  16        0.01       -0.75      0.75 o 
  -1   0  16       20.06       18.36      1.03 o 
   0   0  16       29.39       26.00      1.25 o 
   1   0  16        0.01        0.54      1.01 o 
   2   0  16       17.83       13.87      1.32 o 
   3   0  16       21.09       18.25      1.44 o 
   4   0  16        1.76        2.06      1.06 o 
   5   0  16        6.23        6.45      1.52 o 
   6   0  16        1.93        1.70      2.24 o 
  -3   1  16        0.52       -0.93      0.93 o 
  -2   1  16       24.69       25.18      1.23 o 
  -1   1  16        3.95        4.16      0.85 o 
   0   1  16       17.33       16.58      1.03 o 
   1   1  16        5.48        4.14      0.78 o 
   2   1  16        0.96        0.00      0.70 o 
   3   1  16        0.48       -0.19      0.93 o 
   4   1  16        0.05       -0.79      0.79 o 
   5   1  16        0.10       -0.53      0.90 o 
   6   1  16        0.08       -0.82      1.24 o 
  -3   2  16       15.35       16.83      1.38 o 
  -2   2  16       21.22       22.31      1.29 o 
  -1   2  16       16.43       15.81      1.08 o 
   0   2  16       21.60       20.76      1.29 o 
   1   2  16        5.16        9.60      0.82 o 
   2   2  16      257.93      254.53      4.38 o 
   3   2  16        6.94        6.81      1.04 o 
   4   2  16       33.25       35.10      1.97 o 
   5   2  16       17.56       19.72      1.70 o 
   6   2  16        0.01       -0.19      1.06 o 
  -3   3  16        4.00        3.71      1.26 o 
  -2   3  16       21.35       23.42      1.56 o 
  -1   3  16      149.66      164.13      2.79 o 
   0   3  16       43.96       46.38      1.43 o 
   1   3  16        0.01        4.31      0.78 o 
   2   3  16       69.25       68.81      2.44 o 
   3   3  16       22.34       19.34      1.36 o 
   4   3  16        0.15       -0.77      0.77 o 
   5   3  16        1.67       -0.37      0.88 o 
   6   3  16       27.02       23.55      1.85 o 
   7   3  16        2.58        2.80      1.68 o 
  -2   4  16       18.70       20.55      1.83 o 
  -1   4  16       47.16       48.77      2.60 o 
   0   4  16       26.67       30.15      1.41 o 
   1   4  16        4.38        5.12      1.00 o 
   2   4  16        5.19        4.16      0.83 o 
   3   4  16       16.95       19.14      1.20 o 
   4   4  16       66.35       65.66      2.16 o 
   5   4  16       47.18       44.78      1.94 o 
   6   4  16        1.50        1.04      0.99 o 
   7   4  16        0.00       -1.68      2.43 o 
  -1   5  16       14.92       17.74      3.21 o 
   0   5  16        6.39        6.34      1.06 o 
   1   5  16        3.81        4.68      1.37 o 
   2   5  16        2.03        1.71      0.99 o 
   3   5  16        0.00       -0.51      0.85 o 
   4   5  16        2.37        2.93      1.35 o 
   5   5  16        4.66        3.95      1.21 o 
   6   5  16       19.93       23.09      1.64 o 
   7   5  16        6.34        5.41      1.21 o 
   0   6  16        0.48        1.68      2.80 o 
   1   6  16        1.20       -0.07      1.23 o 
   2   6  16        0.22       -0.72      0.72 o 
   3   6  16        3.18        2.99      0.93 o 
   4   6  16        0.55       -0.31      0.87 o 
   5   6  16       81.15       89.49      2.27 o 
   6   6  16        2.68        1.94      0.86 o 
   2   7  16        4.20        2.85      0.95 o 
   3   7  16        0.09       -0.86      0.86 o 
   4   7  16        1.03        0.71      0.89 o 
   5   7  16       37.49       45.86      2.00 o 
  -1  -3  17        1.39        2.62      1.08 o 
   0  -3  17        8.10        8.24      1.21 o 
   1  -3  17        9.02       10.33      1.29 o 
  -3  -2  17        0.00       -1.87      1.87 o 
  -2  -2  17        0.20       -0.89      0.99 o 
  -1  -2  17        4.01        7.73      1.29 o 
   0  -2  17        3.05        2.64      0.96 o 
   1  -2  17        1.71        1.01      0.77 o 
   2  -2  17        0.00       -0.90      0.90 o 
   3  -2  17        1.62       -0.37      1.50 o 
  -3  -1  17        5.71        6.04      0.96 o 
  -2  -1  17        2.76        3.51      1.18 o 
  -1  -1  17        3.13        2.39      0.83 o 
   0  -1  17        1.59        1.99      0.86 o 
   1  -1  17        0.65        1.83      0.77 o 
   2  -1  17        3.81        2.62      1.06 o 
   3  -1  17        5.87       12.02      2.24 o 
   4  -1  17        8.49       12.91      1.79 o 
  -3   0  17        7.17        6.08      1.10 o 
  -2   0  17        2.04        2.08      0.97 o 
  -1   0  17        0.24       -0.22      0.67 o 
   0   0  17        4.31        4.54      0.76 o 
   1   0  17        1.91        0.25      0.65 o 
   2   0  17        0.40       -0.37      0.79 o 
   3   0  17        1.24        1.28      0.90 o 
   4   0  17       10.21       15.25      1.59 o 
   5   0  17        5.42        6.03      1.52 o 
  -3   1  17        4.36        4.97      1.13 o 
  -2   1  17        4.26        4.60      0.97 o 
  -1   1  17        2.01        0.35      0.78 o 
   0   1  17       40.02       37.62      1.32 o 
   1   1  17       96.13       95.71      2.37 o 
   2   1  17        0.00       -0.64      0.90 o 
   3   1  17        0.04        0.00      0.79 o 
   4   1  17        0.38       -0.56      1.31 o 
   5   1  17        1.70        1.50      1.50 o 
   6   1  17        0.25       -0.75      1.50 o 
  -3   2  17        1.88        0.75      1.59 o 
  -2   2  17       12.52       12.75      1.29 o 
  -1   2  17        7.96        7.29      0.95 o 
   0   2  17        3.99        3.36      0.91 o 
   1   2  17       23.21       21.71      1.13 o 
   2   2  17       23.79       23.55      1.57 o 
   3   2  17       38.07       39.77      1.79 o 
   4   2  17        7.96        7.52      1.32 o 
   5   2  17       12.25       13.59      2.06 o 
   6   2  17        0.27       -1.68      1.68 o 
  -2   3  17       18.00       20.85      1.79 o 
  -1   3  17        0.19        1.53      0.93 o 
   0   3  17        8.61       10.91      0.99 o 
   1   3  17       86.78       89.67      2.59 o 
   2   3  17        0.21        2.27      1.84 o 
   3   3  17        0.04       -0.77      0.77 o 
   4   3  17        0.29       -0.12      0.86 o 
   5   3  17       14.64       12.15      1.59 o 
   6   3  17        0.02       -0.50      1.17 o 
  -1   4  17        5.63       10.35      1.40 o 
   0   4  17       32.21       35.26      1.45 o 
   1   4  17       83.04       86.20      1.92 o 
   2   4  17       11.49       13.20      1.16 o 
   3   4  17        0.49       -0.92      0.92 o 
   4   4  17        0.92        0.25      1.08 o 
   5   4  17       16.00       16.15      1.51 o 
   6   4  17        0.16       -0.56      1.32 o 
   0   5  17       21.07       23.96      2.22 o 
   1   5  17       44.19       48.04      1.54 o 
   2   5  17        6.53        8.35      1.56 o 
   3   5  17        0.33       -0.24      0.87 o 
   4   5  17        0.39       -0.53      1.13 o 
   5   5  17        0.18       -0.69      0.91 o 
   6   5  17        7.26        7.99      1.36 o 
   1   6  17        1.55        0.24      1.24 o 
   2   6  17        2.77        1.97      1.02 o 
   3   6  17       16.78       15.79      1.51 o 
   4   6  17       35.71       39.85      1.72 o 
   5   6  17       15.12       18.21      1.44 o 
  -1  -2  18        0.90        2.24      1.08 o 
   0  -2  18        0.82        3.11      1.08 o 
   1  -2  18        0.00       -0.67      0.77 o 
   2  -2  18       16.50       14.95      2.62 o 
  -2  -1  18        1.79        1.93      1.14 o 
  -1  -1  18       45.60       55.33      1.85 o 
   0  -1  18        7.30        9.66      2.01 o 
   1  -1  18        0.08        0.15      0.77 o 
   2  -1  18        1.33        1.31      1.06 o 
   3  -1  18        1.09        0.93      1.06 o 
  -2   0  18        0.01       -0.56      0.83 o 
  -1   0  18        0.46        0.56      0.76 o 
   0   0  18       17.31       19.16      1.29 o 
   1   0  18        0.41        0.37      0.77 o 
   2   0  18        0.46        0.37      1.06 o 
   3   0  18       22.40       23.91      2.06 o 
   4   0  18        2.49        2.24      1.50 o 
  -2   1  18        0.01        0.19      1.04 o 
  -1   1  18        7.92        8.61      0.99 o 
   0   1  18        0.64       -0.44      0.69 o 
   1   1  18        8.96        9.95      0.94 o 
   2   1  18       22.21       20.10      1.70 o 
   3   1  18        0.35        0.00      1.50 o 
   4   1  18        0.67        0.56      1.06 o 
   5   1  18        2.68        5.23      1.32 o 
  -2   2  18        0.10       -1.27      1.27 o 
  -1   2  18        2.50        0.77      1.04 o 
   0   2  18       13.94       14.70      1.08 o 
   1   2  18        0.13       -0.23      0.64 o 
   2   2  18       21.05       18.93      1.43 o 
   3   2  18       20.94       19.02      1.85 o 
   4   2  18        1.95        0.19      1.06 o 
   5   2  18        6.19        7.12      1.32 o 
  -1   3  18        2.21        1.35      0.93 o 
   0   3  18       10.56       10.91      1.19 o 
   1   3  18        0.05       -0.59      0.72 o 
   2   3  18        0.99       -0.22      0.78 o 
   3   3  18        1.67       -0.11      0.92 o 
   4   3  18        1.09       -0.86      0.86 o 
   5   3  18        0.08        0.00      1.06 o 
   6   3  18        1.95       -0.56      1.32 o 
  -1   4  18        3.34        4.11      2.24 o 
   0   4  18        6.67        6.62      1.03 o 
   1   4  18        3.49        6.46      1.10 o 
   2   4  18      112.08      117.37      4.21 o 
   3   4  18        1.89        1.17      0.87 o 
   4   4  18       11.35       13.84      1.51 o 
   5   4  18        4.21        3.99      1.21 o 
   6   4  18        0.51       -0.56      1.68 o 
   0   5  18        9.90       13.46      2.62 o 
   1   5  18        0.44        5.56      1.05 o 
   2   5  18       33.78       36.50      2.09 o 
   3   5  18        6.00        5.97      1.14 o 
   4   5  18        0.10       -0.99      0.99 o 
   5   5  18        0.40        0.14      1.02 o 
   2   6  18        1.80        0.56      2.06 o 
   3   6  18        5.05        6.72      1.19 o 
   4   6  18       15.03       16.74      1.73 o 
   0  -1  19       11.15       13.91      1.36 o 
   1  -1  19        8.42        9.05      1.25 o 
   2  -1  19        0.33        0.83      1.17 o 
  -1   0  19        2.61        3.49      1.08 o 
   0   0  19        0.00       -0.17      0.83 o 
   1   0  19        2.72        2.46      0.92 o 
   2   0  19        0.92        0.75      1.06 o 
   3   0  19        0.00        0.75      1.12 o 
  -1   1  19        2.16        1.97      1.16 o 
   0   1  19        2.75        2.98      0.82 o 
   1   1  19        0.85        1.13      0.74 o 
   2   1  19        1.87       -0.19      1.06 o 
   3   1  19        0.82        4.49      1.17 o 
   4   1  19        6.59       10.04      1.44 o 
  -1   2  19        0.05        0.02      1.14 o 
   0   2  19        1.17        0.97      0.86 o 
   1   2  19        0.00       -0.65      0.65 o 
   2   2  19        0.19        0.00      1.06 o 
   3   2  19        0.61        1.12      1.17 o 
   4   2  19        5.75        6.04      1.44 o 
   5   2  19        2.66        2.62      1.87 o 
   0   3  19       15.40       15.82      1.38 o 
   1   3  19       22.47       24.01      1.27 o 
   2   3  19        0.02       -0.78      0.78 o 
   3   3  19        1.23       -0.99      0.99 o 
   4   3  19        0.47       -1.12      1.17 o 
   5   3  19        1.37        1.50      1.87 o 
   0   4  19        1.05        1.31      1.32 o 
   1   4  19        2.05       -0.21      0.97 o 
   2   4  19        1.28        1.19      0.97 o 
   3   4  19       39.11       40.09      1.68 o 
   4   4  19        1.94        0.37      0.93 o 
   5   4  19        3.46        1.68      1.32 o 
   2   5  19        0.04        2.52      1.59 o 
   3   5  19        0.51       -0.93      0.93 o 
   4   5  19        0.37       -1.14      1.14 o 
   1   0  20        0.09       -1.87      1.87 o 
   0   1  20        3.34        3.79      0.97 o 
   1   1  20        0.28        0.27      0.83 o 
   2   1  20        1.59        2.24      1.32 o 
   3   1  20        1.61        0.93      1.32 o 
   0   2  20        4.34        3.19      1.44 o 
   1   2  20        0.90       -0.02      0.77 o 
   2   2  20        0.68       -0.99      0.99 o 
   3   2  20        7.28        8.60      1.59 o 
   1   3  20        1.81        0.62      0.82 o 
   2   3  20        9.29        8.11      1.16 o 
   3   3  20        0.16       -0.37      1.08 o 
   2   4  20        6.90        3.36      2.62 o 
   3   4  20        9.28        9.57      3.55 o 
                                                 
